# Supplementary material for: Linear and conformational epitopes of vicilin-buried peptides as a model for improved nut allergy diagnostics
Source: Front Allergy. 2025 Sep 22;6:1648262. doi: 10.3389/falgy.2025.1648262 (PMC12497738; doi:10.3389/falgy.2025.1648262)
Supplement: Supplementary file 3 [file Supplementaryfile1.zip]

Archive with 8 entries (7 files):
- data/
- data/.here
- data/2023-2024_ciELISA_Sera_Data_OD450_LongFormat.csv
- data/d04_VBP_microarray_normalized_version06.csv
- data/mixed_models.R
- data/README.txt
- data/Rochester_Volunteer_Metadata.csv
- data/R_env.yaml
