# Supplementary material for: Linear and conformational epitopes of vicilin-buried peptides as a model for improved nut allergy diagnostics
Source: Front Allergy. 2025 Sep 22;6:1648262. doi: 10.3389/falgy.2025.1648262 (PMC12497738; doi:10.3389/falgy.2025.1648262)
Supplement: Supplementary file 3 [file Supplementaryfile1.zip › data/2023-2024_ciELISA_Sera_Data_OD450_LongFormat.csv]

sera_id	No coat	0 ng	100 ng JR2LS	500 ng JR2LS	100 ng AH1.1	500 ng AH1.1	100 ng JR2.1	500 ng JR2.1	100 ng JR2.2	500 ng JR2.2	100 ng JR2.3	500 ng JR2.3	protein_coat	allergic_status	value
UA105	0.049	0.064	0.058	0.051	0.048	0.093	0.048	0.046	0.048	0.064	0.052	0.051	50 ng JR2LS	WN ALLERGIC	OD450
UA109	0.052	0.301	0.068	0.059	0.16	0.173	0.082	0.053	0.06	0.12	0.056	0.065	50 ng JR2LS	WN ALLERGIC	OD450
UA120	0.052	0.287	0.064	0.049	0.186	0.139	0.064	0.083	0.108	0.109	0.082	0.07	50 ng JR2LS	WN ALLERGIC	OD450
UA122	0.045	0.386	0.091	0.048	0.387	0.112	0.094	0.053	0.183	0.144	0.172	0.076	50 ng JR2LS	WN ALLERGIC	OD450
D94	0.065	0.968	0.157	0.113	0.656	0.597	0.114	0.088	0.285	0.244	0.227	0.246	50 ng JR2LS	WN ALLERGIC	OD450
D125	0.062	0.773	0.133	0.078	0.568	0.552	0.105	0.084	0.226	0.247	0.247	0.264	50 ng JR2LS	WN ALLERGIC	OD450
D128	0.062	1.048	0.26	0.083	0.762	0.658	0.133	0.072	0.358	0.266	0.321	0.204	50 ng JR2LS	WN ALLERGIC	OD450
D129	0.046	0.069	0.055	0.053	0.061	0.06	0.052	0.054	0.052	0.049	0.054	0.056	50 ng JR2LS	WN ALLERGIC	OD450
D130	0.047	0.119	0.049	0.055	0.094	0.115	0.052	0.055	0.051	0.051	0.061	0.063	50 ng JR2LS	WN ALLERGIC	OD450
LG	0.073	0.467	0.129	0.095	0.425	0.497	0.122	0.111	0.156	0.199	0.169	0.196	50 ng JR2LS	WN ALLERGIC	OD450
AT	0.059	0.487	0.126	0.088	0.443	0.436	0.086	0.078	0.19	0.133	0.084	0.077	50 ng JR2LS	WN ALLERGIC	OD450
RR26	0.052	0.098	0.053	0.044	0.081	0.088	0.051	0.047	0.067	0.073	0.08	0.101	50 ng JR2LS	WN ALLERGIC	OD450
RR35	0.054	0.189	0.048	0.06	0.123	0.189	0.051	0.065	0.073	0.069	0.051	0.06	50 ng JR2LS	WN ALLERGIC	OD450
RR39	0.054	0.576	0.099	0.077	0.2	0.341	0.048	0.054	0.105	0.102	0.116	0.132	50 ng JR2LS	WN ALLERGIC	OD450
D94		0.055	0.046	0.049	0.049	0.052	0.051	0.049	0.047	0.048	0.053	0.049	50 ng AH1.1	WN ALLERGIC	OD450
D128		0.074	0.058	0.061	0.07	0.069	0.057	0.058	0.096	0.056	0.089	0.062	50 ng AH1.1	WN ALLERGIC	OD450
D130		0.051	0.052	0.048	0.046	0.046	0.052	0.049	0.048	0.046	0.055	0.053	50 ng AH1.1	WN ALLERGIC	OD450
RR39		0.075	0.054	0.056	0.062	0.065	0.049	0.052	0.043	0.046	0.056	0.051	50 ng AH1.1	WN ALLERGIC	OD450
UA105			0.048	0.054	0.082	0.094	0.046	0.047	0.043	0.045	0.04	0.042	50 ng JR2LS	WN ALLERGIC	OD450
UA109			0.065	0.063	0.153	0.142	0.144	0.091	0.063	0.094	0.049	0.053	50 ng JR2LS	WN ALLERGIC	OD450
UA120			0.071	0.07	0.189	0.153	0.061	0.096	0.082	0.126	0.088	0.062	50 ng JR2LS	WN ALLERGIC	OD450
UA122			0.122	0.06	0.405	0.209	0.132	0.057	0.149	0.124	0.128	0.11	50 ng JR2LS	WN ALLERGIC	OD450
D94			0.155	0.11	0.622	0.616	0.096	0.053	0.19	0.191	0.232	0.231	50 ng JR2LS	WN ALLERGIC	OD450
D125			0.122	0.078	0.524	0.46	0.125	0.085	0.238	0.244	0.291	0.254	50 ng JR2LS	WN ALLERGIC	OD450
D128			0.234	0.086	0.644	0.367	0.168	0.103	0.363	0.243	0.34	0.201	50 ng JR2LS	WN ALLERGIC	OD450
D129			0.053	0.063	0.058	0.06	0.055	0.054	0.05	0.051	0.074	0.052	50 ng JR2LS	WN ALLERGIC	OD450
D130			0.054	0.062	0.079	0.109	0.054	0.054	0.051	0.057	0.057	0.062	50 ng JR2LS	WN ALLERGIC	OD450
LG			0.116	0.093	0.438	0.525	0.102	0.1	0.175	0.207	0.156	0.189	50 ng JR2LS	WN ALLERGIC	OD450
AT			0.12	0.094	0.458	0.347	0.086	0.075	0.179	0.138	0.075	0.071	50 ng JR2LS	WN ALLERGIC	OD450
RR26			0.05	0.045	0.088	0.082	0.047	0.047	0.077	0.077	0.056	0.061	50 ng JR2LS	WN ALLERGIC	OD450
RR35			0.054	0.063	0.121	0.177	0.056	0.06	0.069	0.069	0.049	0.05	50 ng JR2LS	WN ALLERGIC	OD450
RR39			0.086	0.063	0.173	0.311	0.052	0.05	0.156	0.093	0.273	0.104	50 ng JR2LS	WN ALLERGIC	OD450
D94		0.052	0.058	0.05	0.051	0.051	0.048	0.05	0.042	0.044	0.043	0.048	50 ng AH1.1	WN ALLERGIC	OD450
D128		0.072	0.06	0.059	0.072	0.073	0.058	0.058	0.056	0.057	0.061	0.055	50 ng AH1.1	WN ALLERGIC	OD450
D130		0.052	0.053	0.051	0.053	0.049	0.05	0.045	0.048	0.05	0.134	0.066	50 ng AH1.1	WN ALLERGIC	OD450
RR39		0.071	0.056	0.061	0.063	0.065	0.05	0.053	0.044	0.044	0.049	0.044	50 ng AH1.1	WN ALLERGIC	OD450
DAM		1.262	1.353	1.766	0.289	0.333	1.003	1.445	0.883	1.24	0.788	1.215	50 ng AH1.1	PN ALLERGIC	OD450
RR08		0.223	0.128	0.142	0.118	0.119	0.092	0.124	0.069	0.097	0.073	0.113	50 ng AH1.1	PN ALLERGIC	OD450
RR11		0.137	0.105	0.12	0.105	0.091	0.11	0.119	0.084	0.102	0.081	0.094	50 ng AH1.1	PN ALLERGIC	OD450
RR13		0.095	0.089	0.082	0.067	0.056	0.08	0.065	0.089	0.069	0.081	0.065	50 ng AH1.1	PN ALLERGIC	OD450
RR18		0.063	0.082	0.065	0.054	0.052	0.059	0.053	0.061	0.051	0.083	0.066	50 ng AH1.1	PN ALLERGIC	OD450
RR01		0.864	0.739	0.74	0.115	0.099	0.577	0.629	0.439	0.589	0.528	0.528	50 ng AH1.1	PN ALLERGIC	OD450
RR19		0.423	0.369	0.377	0.127	0.159	0.355	0.387	0.296	0.326	0.268	0.362	50 ng AH1.1	PN ALLERGIC	OD450
RR43		0.109	0.148	0.088	0.064	0.073	0.067	0.078	0.071	0.078	0.076	0.1	50 ng AH1.1	PN ALLERGIC	OD450
DAM		1.151	1.377	1.859	0.251	0.318	0.857	1.255	0.919	1.265	0.82	1.219	50 ng AH1.1	PN ALLERGIC	OD450
RR08		0.157	0.081	0.12	0.116	0.119	0.076	0.117	0.077	0.086	0.061	0.086	50 ng AH1.1	PN ALLERGIC	OD450
RR11		0.117	0.103	0.126	0.104	0.104	0.113	0.116	0.082	0.105	0.066	0.084	50 ng AH1.1	PN ALLERGIC	OD450
RR13		0.099	0.086	0.08	0.081	0.065	0.084	0.069	0.076	0.064	0.092	0.063	50 ng AH1.1	PN ALLERGIC	OD450
RR18		0.065	0.082	0.069	0.061	0.055	0.061	0.055	0.059	0.056	0.068	0.045	50 ng AH1.1	PN ALLERGIC	OD450
RR01		0.843	0.724	0.764	0.108	0.099	0.561	0.615	0.63	0.605	0.442	0.516	50 ng AH1.1	PN ALLERGIC	OD450
RR19		0.362	0.384	0.385	0.087	0.085	0.361	0.328	0.305	0.316	0.288	0.309	50 ng AH1.1	PN ALLERGIC	OD450
RR43		0.094	0.086	0.154	0.076	0.082	0.069	0.078	0.134	0.069	0.077	0.073	50 ng AH1.1	PN ALLERGIC	OD450
PL-DG	0.057	0.066	0.061	0.059	0.055	0.06	0.067	0.174	0.059	0.058	0.067	0.063	50 ng JR2LS	PN ALLERGIC	OD450
RR04		0.069	0.055	0.066	0.048	0.057	0.047	0.048	0.043	0.066	0.054	0.059	50 ng AH1.1	PN & WN ALLERGIC	OD450
RR53		0.264	0.055	0.05	0.241	0.072	0.051	0.046	0.045	0.044	0.062	0.064	50 ng AH1.1	PN & WN ALLERGIC	OD450
RR37		1.122	1.186	1.211	0.105	0.086	1.035	0.809	1.058	0.902	0.96	0.803	50 ng AH1.1	PN & WN ALLERGIC	OD450
RR04		0.067	0.047	0.055	0.047	0.053	0.047	0.05	0.047	0.048	0.046	0.047	50 ng AH1.1	PN & WN ALLERGIC	OD450
RR53		0.314	0.06	0.051	0.103	0.07	0.047	0.045	0.045	0.046	0.045	0.072	50 ng AH1.1	PN & WN ALLERGIC	OD450
RR37		1.13	1.183	1.232	0.098	0.087	1.099	0.89	0.965	0.828	0.84	0.705	50 ng AH1.1	PN & WN ALLERGIC	OD450
D219	0.05		0.057	0.058	0.141	0.137	0.055	0.055	0.081	0.074	0.088	0.077	50 ng JR2LS	PN & WN ALLERGIC	OD450
RR04	0.066		0.128	0.059	0.256	0.152	0.064	0.053	0.15	0.111	0.118	0.122	50 ng JR2LS	PN & WN ALLERGIC	OD450
RR12	0.048		0.133	0.065	0.2	0.068	0.076	0.073	0.091	0.074	0.066	0.061	50 ng JR2LS	PN & WN ALLERGIC	OD450
RR53	0.069		0.3	0.147	1.344	1.483	0.152	0.111	0.259	0.257	0.239	0.251	50 ng JR2LS	PN & WN ALLERGIC	OD450
D219	0.146		0.061	0.06	0.144	0.143	0.056	0.059	0.088	0.075	0.078	0.061	50 ng JR2LS	PN & WN ALLERGIC	OD450
RR04	0.366		0.079	0.054	0.155	0.124	0.089	0.06	0.116	0.15	0.124	0.123	50 ng JR2LS	PN & WN ALLERGIC	OD450
RR12	0.212		0.126	0.09	0.189	0.158	0.067	0.062	0.084	0.063	0.056	0.051	50 ng JR2LS	PN & WN ALLERGIC	OD450
RR53	1.683		0.228	0.115	1.318	1.364	0.118	0.09	0.265	0.21	0.198	0.19	50 ng JR2LS	PN & WN ALLERGIC	OD450
DAM		0.084	0.072		0.066		0.069		0.044		0.055		50 ng JR2LS	PN ALLERGIC	OD450
RR08		0.055	0.061		0.058		0.057		0.065		0.054		50 ng JR2LS	PN ALLERGIC	OD450
RR11		0.062	0.052		0.066		0.063		0.069		0.052		50 ng JR2LS	PN ALLERGIC	OD450
RR13		0.048	0.042		0.063		0.051		0.043		0.076		50 ng JR2LS	PN ALLERGIC	OD450
RR18		0.056	0.062		0.054		0.063		0.075		0.053		50 ng JR2LS	PN ALLERGIC	OD450
RR01		0.055	0.047		0.074		0.069		0.063		0.064		50 ng JR2LS	PN ALLERGIC	OD450
RR19		0.072	0.056		0.045		0.048		0.066		0.043		50 ng JR2LS	PN ALLERGIC	OD450
RR43		0.049	0.042		0.058		0.069		0.059		0.055		50 ng JR2LS	PN ALLERGIC	OD450
PL-DG		0.102	0.0981		0.074		0.0832		0.079		0.065		50 ng JR2LS	PN ALLERGIC	OD450
RR12		1.034	0.92		0.069		0.998		1.02		0.85		50 ng AH1.1	PN & WN ALLERGIC	OD450
RR37		0.103	0.887		0.73		0.092		0.836		0.116		50 ng JR2LS	PN & WN ALLERGIC	OD450
