# Supplementary material for: Linear and conformational epitopes of vicilin-buried peptides as a model for improved nut allergy diagnostics
Source: Front Allergy. 2025 Sep 22;6:1648262. doi: 10.3389/falgy.2025.1648262 (PMC12497738; doi:10.3389/falgy.2025.1648262)
Supplement: Supplementary file 3 [file Supplementaryfile1.zip › data/d04_VBP_microarray_normalized_version06.csv]

type	chip_number	protein	peptide_number	id	prot_pepnum_id	f_median	f_normexp	snr	sera_id	intensity	allergic_status
IgE	2665-320	ACT_D_10	1	AVSCGQVDTALTPCL	ACT_D_10-1-AVSCGQVDTALTPCL	258	7.141381579	1.563	Dctl	10.457019	NA
IgG4	2665-320	ACT_D_10	1	AVSCGQVDTALTPCL	ACT_D_10-1-AVSCGQVDTALTPCL	748	9.235657735	2.371	Dctl	10.121913	NA
IgE	2665-320	ACT_D_10	2	QVDTALTPCLTYLTK	ACT_D_10-2-QVDTALTPCLTYLTK	293	7.501271844	2.227	Dctl	11.342793	NA
IgG4	2665-320	ACT_D_10	2	QVDTALTPCLTYLTK	ACT_D_10-2-QVDTALTPCLTYLTK	974	9.666847167	2.548	Dctl	10.80826	NA
IgE	2665-320	ACT_D_10	3	LTPCLTYLTKGGTPS	ACT_D_10-3-LTPCLTYLTKGGTPS	252	7.068014962	1.7	Dctl	11.112589	NA
IgG4	2665-320	ACT_D_10	3	LTPCLTYLTKGGTPS	ACT_D_10-3-LTPCLTYLTKGGTPS	959	9.515406206	1.738	Dctl	11.36622	NA
IgE	2665-320	ACT_D_10	4	TYLTKGGTPSTQCCS	ACT_D_10-4-TYLTKGGTPSTQCCS	209	6.631962606	1.552	Dctl	10.480125	NA
IgG4	2665-320	ACT_D_10	4	TYLTKGGTPSTQCCS	ACT_D_10-4-TYLTKGGTPSTQCCS	1075	9.784391155	2.166	Dctl	11.102657	NA
IgE	2665-320	ACT_D_10	5	GGTPSTQCCSGVRSL	ACT_D_10-5-GGTPSTQCCSGVRSL	140	4.86702323	0.171	Dctl	8.857915	NA
IgG4	2665-320	ACT_D_10	5	GGTPSTQCCSGVRSL	ACT_D_10-5-GGTPSTQCCSGVRSL	780	9.308000004	2.577	Dctl	10.367454	NA
IgE	2665-320	ACT_D_10	6	TQCCSGVRSLKSMTG	ACT_D_10-6-TQCCSGVRSLKSMTG	191	6.494719422	1.397	Dctl	10.374482	NA
IgG4	2665-320	ACT_D_10	6	TQCCSGVRSLKSMTG	ACT_D_10-6-TQCCSGVRSLKSMTG	1286	10.10571347	3.685	Dctl	11.370708	NA
IgE	2665-320	ACT_D_10	7	GVRSLKSMTGTKVPD	ACT_D_10-7-GVRSLKSMTGTKVPD	196	6.462363022	1.167	Dctl	10.168743	NA
IgG4	2665-320	ACT_D_10	7	GVRSLKSMTGTKVPD	ACT_D_10-7-GVRSLKSMTGTKVPD	1641	10.54771493	7.113	Dctl	11.867147	NA
IgE	2665-320	ACT_D_10	8	KSMTGTKVPDRQAAC	ACT_D_10-8-KSMTGTKVPDRQAAC	226	6.909040874	1.156	Dctl	10.823767	NA
IgG4	2665-320	ACT_D_10	8	KSMTGTKVPDRQAAC	ACT_D_10-8-KSMTGTKVPDRQAAC	974	9.754638734	2.458	Dctl	11.399832	NA
IgE	2665-320	ACT_D_10	9	TKVPDRQAACNCLKQ	ACT_D_10-9-TKVPDRQAACNCLKQ	391	8.109459754	3.362	Dctl	12.30765	NA
IgG4	2665-320	ACT_D_10	9	TKVPDRQAACNCLKQ	ACT_D_10-9-TKVPDRQAACNCLKQ	4174	11.95994799	7.163	Dctl	13.318141	NA
IgE	2665-320	ACT_D_10	10	RQAACNCLKQAAARY	ACT_D_10-10-RQAACNCLKQAAARY	370	8.07242199	3.578	Dctl	11.471063	NA
IgG4	2665-320	ACT_D_10	10	RQAACNCLKQAAARY	ACT_D_10-10-RQAACNCLKQAAARY	1436	10.30930698	3.423	Dctl	11.731689	NA
IgE	2665-320	ACT_D_10	11	NCLKQAAARYQGIKD	ACT_D_10-11-NCLKQAAARYQGIKD	372	8.006628969	3.2	Dctl	11.648799	NA
IgG4	2665-320	ACT_D_10	11	NCLKQAAARYQGIKD	ACT_D_10-11-NCLKQAAARYQGIKD	4257	11.99959525	12.561	Dctl	13.009656	NA
IgE	2665-320	ACT_D_10	12	AAARYQGIKDAAAAL	ACT_D_10-12-AAARYQGIKDAAAAL	255	7.323541104	1.773	Dctl	11.432673	NA
IgG4	2665-320	ACT_D_10	12	AAARYQGIKDAAAAL	ACT_D_10-12-AAARYQGIKDAAAAL	663	8.999580179	1.393	Dctl	11.045327	NA
IgE	2665-320	ACT_D_10	13	QGIKDAAAALSQKCG	ACT_D_10-13-QGIKDAAAALSQKCG	223	6.783705313	1.645	Dctl	11.090656	NA
IgG4	2665-320	ACT_D_10	13	QGIKDAAAALSQKCG	ACT_D_10-13-QGIKDAAAALSQKCG	973	9.634540689	2.63	Dctl	11.311416	NA
IgE	2665-320	ACT_D_10	14	AAAALSQKCGVQLSV	ACT_D_10-14-AAAALSQKCGVQLSV	199	6.674954748	1.323	Dctl	10.261402	NA
IgG4	2665-320	ACT_D_10	14	AAAALSQKCGVQLSV	ACT_D_10-14-AAAALSQKCGVQLSV	289	7.338522744	0.211	Dctl	8.426077	NA
IgE	2665-320	ACT_D_10	15	SQKCGVQLSVPISRS	ACT_D_10-15-SQKCGVQLSVPISRS	163	5.590332199	0.514	Dctl	10.356868	NA
IgG4	2665-320	ACT_D_10	15	SQKCGVQLSVPISRS	ACT_D_10-15-SQKCGVQLSVPISRS	407	7.38241679	0.14	Dctl	9.398841	NA
IgE	2665-320	ACT_D_10	16	VQLSVPISRSTDCSK	ACT_D_10-16-VQLSVPISRSTDCSK	226	6.872570091	1.652	Dctl	10.923069	NA
IgG4	2665-320	ACT_D_10	16	VQLSVPISRSTDCSK	ACT_D_10-16-VQLSVPISRSTDCSK	965	9.636354599	2.251	Dctl	10.988774	NA
IgE	2665-320	ACT_D_10	17	PISRSTDCSKIS	ACT_D_10-17-PISRSTDCSKIS	149	5.136643377	0.274	Dctl	8.836616	NA
IgG4	2665-320	ACT_D_10	17	PISRSTDCSKIS	ACT_D_10-17-PISRSTDCSKIS	1051	9.767937839	2.755	Dctl	10.525899	NA
IgE	2665-320	ANA_O_1	1	MGPPTKFSFSLFLVS	ANA_O_1-1-MGPPTKFSFSLFLVS	228	6.757276502	1.311	Dctl	8.293723	NA
IgG4	2665-320	ANA_O_1	1	MGPPTKFSFSLFLVS	ANA_O_1-1-MGPPTKFSFSLFLVS	307	6.389905932	0.071	Dctl	6.801069	NA
IgE	2665-320	ANA_O_1	2	KFSFSLFLVSVLVLC	ANA_O_1-2-KFSFSLFLVSVLVLC	143	4.962539717	0.359	Dctl	7.728618	NA
IgG4	2665-320	ANA_O_1	2	KFSFSLFLVSVLVLC	ANA_O_1-2-KFSFSLFLVSVLVLC	213	5.865658933	-0.019	Dctl	6.100133	NA
IgE	2665-320	ANA_O_1	3	LFLVSVLVLCLGFAL	ANA_O_1-3-LFLVSVLVLCLGFAL	215	6.674954748	1.4	Dctl	7.456623	NA
IgG4	2665-320	ANA_O_1	3	LFLVSVLVLCLGFAL	ANA_O_1-3-LFLVSVLVLCLGFAL	290	6.684414758	0.194	Dctl	6.761872	NA
IgE	2665-320	ANA_O_1	4	VLVLCLGFALAKIDP	ANA_O_1-4-VLVLCLGFALAKIDP	133	4.599418304	0.164	Dctl	8.337265	NA
IgG4	2665-320	ANA_O_1	4	VLVLCLGFALAKIDP	ANA_O_1-4-VLVLCLGFALAKIDP	240	5.818445037	-0.055	Dctl	7.161162	NA
IgE	2665-320	ANA_O_1	5	LGFALAKIDPELKQC	ANA_O_1-5-LGFALAKIDPELKQC	281	7.341443109	2.132	Dctl	11.485947	NA
IgG4	2665-320	ANA_O_1	5	LGFALAKIDPELKQC	ANA_O_1-5-LGFALAKIDPELKQC	1337	10.15082751	2.514	Dctl	11.95987	NA
IgE	2665-320	ANA_O_1	6	AKIDPELKQCKHQCK	ANA_O_1-6-AKIDPELKQCKHQCK	167	6.132967248	0.833	Dctl	10.458306	NA
IgG4	2665-320	ANA_O_1	6	AKIDPELKQCKHQCK	ANA_O_1-6-AKIDPELKQCKHQCK	236	6.612522678	0.087	Dctl	10.079544	NA
IgE	2665-320	ANA_O_1	7	ELKQCKHQCKVQRQY	ANA_O_1-7-ELKQCKHQCKVQRQY	274	7.410909112	2.014	Dctl	10.62873	NA
IgG4	2665-320	ANA_O_1	7	ELKQCKHQCKVQRQY	ANA_O_1-7-ELKQCKHQCKVQRQY	559	8.429829469	0.734	Dctl	10.630383	NA
IgE	2665-320	ANA_O_1	8	KHQCKVQRQYDEQQK	ANA_O_1-8-KHQCKVQRQYDEQQK	130	4.915552616	0.238	Dctl	9.29326	NA
IgG4	2665-320	ANA_O_1	8	KHQCKVQRQYDEQQK	ANA_O_1-8-KHQCKVQRQYDEQQK	252	6.597704971	0.056	Dctl	10.084486	NA
IgE	2665-320	ANA_O_1	9	VQRQYDEQQKEQCVK	ANA_O_1-9-VQRQYDEQQKEQCVK	208	6.510629499	1.103	Dctl	10.470958	NA
IgG4	2665-320	ANA_O_1	9	VQRQYDEQQKEQCVK	ANA_O_1-9-VQRQYDEQQKEQCVK	244	6.355148941	0.041	Dctl	9.464824	NA
IgE	2665-320	ANA_O_1	10	DEQQKEQCVKECEKY	ANA_O_1-10-DEQQKEQCVKECEKY	252	7.181688859	2.029	Dctl	10.696783	NA
IgG4	2665-320	ANA_O_1	10	DEQQKEQCVKECEKY	ANA_O_1-10-DEQQKEQCVKECEKY	336	7.127747078	0.502	Dctl	9.345584	NA
IgE	2665-320	ANA_O_1	11	EQCVKECEKYYKEKK	ANA_O_1-11-EQCVKECEKYYKEKK	189	6.378147235	1.044	Dctl	10.71601	NA
IgG4	2665-320	ANA_O_1	11	EQCVKECEKYYKEKK	ANA_O_1-11-EQCVKECEKYYKEKK	272	6.489507106	0.099	Dctl	9.496364	NA
IgE	2665-320	ANA_O_1	12	ECEKYYKEKKGRERE	ANA_O_1-12-ECEKYYKEKKGRERE	185	6.343034458	1.188	Dctl	9.587238	NA
IgG4	2665-320	ANA_O_1	12	ECEKYYKEKKGRERE	ANA_O_1-12-ECEKYYKEKKGRERE	1257	10.14955792	3.323	Dctl	12.112601	NA
IgE	2665-320	ANA_O_1	13	YKEKKGREREHEEEE	ANA_O_1-13-YKEKKGREREHEEEE	359	7.937691537	3.229	Dctl	11.501889	NA
IgG4	2665-320	ANA_O_1	13	YKEKKGREREHEEEE	ANA_O_1-13-YKEKKGREREHEEEE	1723	10.64101402	5.088	Dctl	12.273207	NA
IgE	2665-320	ANA_O_1	14	GREREHEEEEEEWGT	ANA_O_1-14-GREREHEEEEEEWGT	206	6.587649848	1.275	Dctl	7.722086	NA
IgG4	2665-320	ANA_O_1	14	GREREHEEEEEEWGT	ANA_O_1-14-GREREHEEEEEEWGT	426	8.123350794	0.688	Dctl	10.335402	NA
IgE	2665-320	ANA_O_1	15	HEEEEEEWGTGGVDE	ANA_O_1-15-HEEEEEEWGTGGVDE	172	5.73278443	0.768	Dctl	8.488965	NA
IgG4	2665-320	ANA_O_1	15	HEEEEEEWGTGGVDE	ANA_O_1-15-HEEEEEEWGTGGVDE	249	5.979435084	-0.033	Dctl	9.942879	NA
IgE	2665-320	ANA_O_1	16	EEWGTGGVDEPSTHE	ANA_O_1-16-EEWGTGGVDEPSTHE	163	5.911187952	0.806	Dctl	8.75332	NA
IgG4	2665-320	ANA_O_1	16	EEWGTGGVDEPSTHE	ANA_O_1-16-EEWGTGGVDEPSTHE	240	5.721344336	-0.019	Dctl	9.262522	NA
IgE	2665-320	ANA_O_1	17	GGVDEPSTHEPAEKH	ANA_O_1-17-GGVDEPSTHEPAEKH	185	6.069938167	0.689	Dctl	10.092802	NA
IgG4	2665-320	ANA_O_1	17	GGVDEPSTHEPAEKH	ANA_O_1-17-GGVDEPSTHEPAEKH	322	7.311530642	0.411	Dctl	9.918528	NA
IgE	2665-320	ANA_O_1	18	PSTHEPAEKHLSQCM	ANA_O_1-18-PSTHEPAEKHLSQCM	128	4.86702323	0.246	Dctl	9.484844	NA
IgG4	2665-320	ANA_O_1	18	PSTHEPAEKHLSQCM	ANA_O_1-18-PSTHEPAEKHLSQCM	225	6.656085758	0.114	Dctl	9.879469	NA
IgE	2665-320	ANA_O_1	19	PAEKHLSQCMRQCER	ANA_O_1-19-PAEKHLSQCMRQCER	145	5.254707045	0.375	Dctl	9.764886	NA
IgG4	2665-320	ANA_O_1	19	PAEKHLSQCMRQCER	ANA_O_1-19-PAEKHLSQCMRQCER	261	6.283110207	0.127	Dctl	9.464085	NA
IgE	2665-320	ANA_O_1	20	LSQCMRQCERQEGGQ	ANA_O_1-20-LSQCMRQCERQEGGQ	143	4.962539717	0.242	Dctl	9.636429	NA
IgG4	2665-320	ANA_O_1	20	LSQCMRQCERQEGGQ	ANA_O_1-20-LSQCMRQCERQEGGQ	252	6.086877574	-0.031	Dctl	9.527503	NA
IgE	2665-320	ANA_O_1	21	RQCERQEGGQQKQLC	ANA_O_1-21-RQCERQEGGQQKQLC	176	6.153379525	0.585	Dctl	9.683665	NA
IgG4	2665-320	ANA_O_1	21	RQCERQEGGQQKQLC	ANA_O_1-21-RQCERQEGGQQKQLC	204	5.28447612	-0.036	Dctl	6.859273	NA
IgE	2665-320	ANA_O_1	22	QEGGQQKQLCRFRCQ	ANA_O_1-22-QEGGQQKQLCRFRCQ	150	5.465288481	0.379	Dctl	9.64804	NA
IgG4	2665-320	ANA_O_1	22	QEGGQQKQLCRFRCQ	ANA_O_1-22-QEGGQQKQLCRFRCQ	197	5.595704662	-0.039	Dctl	8.337766	NA
IgE	2665-320	ANA_O_1	23	QKQLCRFRCQERYKK	ANA_O_1-23-QKQLCRFRCQERYKK	183	6.251321226	0.848	Dctl	10.044618	NA
IgG4	2665-320	ANA_O_1	23	QKQLCRFRCQERYKK	ANA_O_1-23-QKQLCRFRCQERYKK	311	6.698373542	0.088	Dctl	9.901999	NA
IgE	2665-320	ANA_O_1	24	RFRCQERYKKERGQH	ANA_O_1-24-RFRCQERYKKERGQH	169	5.619970156	0.341	Dctl	9.793241	NA
IgG4	2665-320	ANA_O_1	24	RFRCQERYKKERGQH	ANA_O_1-24-RFRCQERYKKERGQH	273	7.06448444	0.233	Dctl	10.248754	NA
IgE	2665-320	ANA_O_1	25	ERYKKERGQHNYKRE	ANA_O_1-25-ERYKKERGQHNYKRE	207	6.572571217	1.127	Dctl	10.250645	NA
IgG4	2665-320	ANA_O_1	25	ERYKKERGQHNYKRE	ANA_O_1-25-ERYKKERGQHNYKRE	1660	10.49870067	3.953	Dctl	12.056472	NA
IgE	2665-320	ANA_O_1	26	ERGQHNYKREDDEDE	ANA_O_1-26-ERGQHNYKREDDEDE	161	5.590332199	0.581	Dctl	9.302898	NA
IgG4	2665-320	ANA_O_1	26	ERGQHNYKREDDEDE	ANA_O_1-26-ERGQHNYKREDDEDE	210	5.721344336	-0.058	Dctl	9.991486	NA
IgE	2665-320	ANA_O_1	27	NYKREDDEDEDEDEA	ANA_O_1-27-NYKREDDEDEDEDEA	192	6.307045731	1.015	Dctl	8.729166	NA
IgG4	2665-320	ANA_O_1	27	NYKREDDEDEDEDEA	ANA_O_1-27-NYKREDDEDEDEDEA	252	5.130620775	-0.095	Dctl	9.679851	NA
IgE	2665-320	ANA_O_1	28	DDEDEDEDEAEEEDE	ANA_O_1-28-DDEDEDEDEAEEEDE	191	6.557333322	1.414	Dctl	8.376613	NA
IgG4	2665-320	ANA_O_1	28	DDEDEDEDEAEEEDE	ANA_O_1-28-DDEDEDEDEAEEEDE	253	6.779404999	0.051	Dctl	9.949919	NA
IgE	2665-320	ANA_O_1	29	DEDEAEEEDENPYVF	ANA_O_1-29-DEDEAEEEDENPYVF	203	6.494719422	1.215	Dctl	9.079786	NA
IgG4	2665-320	ANA_O_1	29	DEDEAEEEDENPYVF	ANA_O_1-29-DEDEAEEEDENPYVF	238	6.128074882	0.038	Dctl	9.369445	NA
IgE	2665-320	ANA_O_1	30	EEEDENPYVFEDEDF	ANA_O_1-30-EEEDENPYVFEDEDF	158	6.112262013	0.909	Dctl	8.256654	NA
IgG4	2665-320	ANA_O_1	30	EEEDENPYVFEDEDF	ANA_O_1-30-EEEDENPYVFEDEDF	231	5.646451994	-0.034	Dctl	8.375316	NA
IgE	2665-320	ANA_O_1	31	NPYVFEDEDFTTKVK	ANA_O_1-31-NPYVFEDEDFTTKVK	149	5.432257541	0.362	Dctl	8.332987	NA
IgG4	2665-320	ANA_O_1	31	NPYVFEDEDFTTKVK	ANA_O_1-31-NPYVFEDEDFTTKVK	260	6.440552949	0.046	Dctl	9.969429	NA
IgE	2665-320	ANA_O_1	32	EDEDFTTKVKTEQGK	ANA_O_1-32-EDEDFTTKVKTEQGK	164	5.862426308	0.869	Dctl	8.635598	NA
IgG4	2665-320	ANA_O_1	32	EDEDFTTKVKTEQGK	ANA_O_1-32-EDEDFTTKVKTEQGK	228	6.18800565	0.09	Dctl	9.81775	NA
IgE	2665-320	ANA_O_1	33	TTKVKTEQGKVVLLP	ANA_O_1-33-TTKVKTEQGKVVLLP	186	6.395388268	1.028	Dctl	10.027404	NA
IgG4	2665-320	ANA_O_1	33	TTKVKTEQGKVVLLP	ANA_O_1-33-TTKVKTEQGKVVLLP	474	7.90599483	0.699	Dctl	10.149627	NA
IgE	2665-320	ANA_O_1	34	TEQGKVVLLPKFTQK	ANA_O_1-34-TEQGKVVLLPKFTQK	167	6.232257599	0.97	Dctl	10.66206	NA
IgG4	2665-320	ANA_O_1	34	TEQGKVVLLPKFTQK	ANA_O_1-34-TEQGKVVLLPKFTQK	283	7.07522274	0.36	Dctl	10.982268	NA
IgE	2665-320	ANA_O_1	35	VVLLPKFTQKSKLLH	ANA_O_1-35-VVLLPKFTQKSKLLH	260	7.131126309	1.952	Dctl	10.324744	NA
IgG4	2665-320	ANA_O_1	35	VVLLPKFTQKSKLLH	ANA_O_1-35-VVLLPKFTQKSKLLH	985	9.686239682	2.631	Dctl	11.483941	NA
IgE	2665-320	ANA_O_1	36	KFTQKSKLLHALEKY	ANA_O_1-36-KFTQKSKLLHALEKY	279	7.578780162	2.023	Dctl	11.073178	NA
IgG4	2665-320	ANA_O_1	36	KFTQKSKLLHALEKY	ANA_O_1-36-KFTQKSKLLHALEKY	805	9.294278484	1.023	Dctl	11.296063	NA
IgE	2665-320	ANA_O_1	37	SKLLHALEKYRLAVL	ANA_O_1-37-SKLLHALEKYRLAVL	201	6.494719422	1.246	Dctl	10.869704	NA
IgG4	2665-320	ANA_O_1	37	SKLLHALEKYRLAVL	ANA_O_1-37-SKLLHALEKYRLAVL	245	6.128074882	0.064	Dctl	9.580733	NA
IgE	2665-320	ANA_O_1	38	ALEKYRLAVLVANPQ	ANA_O_1-38-ALEKYRLAVLVANPQ	154	5.705397071	0.629	Dctl	9.856249	NA
IgG4	2665-320	ANA_O_1	38	ALEKYRLAVLVANPQ	ANA_O_1-38-ALEKYRLAVLVANPQ	202	4.958847622	-0.094	Dctl	7.337862	NA
IgE	2665-320	ANA_O_1	39	RLAVLVANPQAFVVP	ANA_O_1-39-RLAVLVANPQAFVVP	143	4.915552616	0.195	Dctl	8.332748	NA
IgG4	2665-320	ANA_O_1	39	RLAVLVANPQAFVVP	ANA_O_1-39-RLAVLVANPQAFVVP	260	5.492732971	0.036	Dctl	8.577752	NA
IgE	2665-320	ANA_O_1	40	VANPQAFVVPSHMDA	ANA_O_1-40-VANPQAFVVPSHMDA	135	5.177080672	0.369	Dctl	9.609115	NA
IgG4	2665-320	ANA_O_1	40	VANPQAFVVPSHMDA	ANA_O_1-40-VANPQAFVVPSHMDA	246	6.440552949	0.082	Dctl	9.977341	NA
IgE	2665-320	ANA_O_1	41	AFVVPSHMDADSIFF	ANA_O_1-41-AFVVPSHMDADSIFF	244	7.024352799	1.682	Dctl	10.786235	NA
IgG4	2665-320	ANA_O_1	41	AFVVPSHMDADSIFF	ANA_O_1-41-AFVVPSHMDADSIFF	256	6.10760209	-0.013	Dctl	8.813581	NA
IgE	2665-320	ANA_O_1	42	SHMDADSIFFVSWGR	ANA_O_1-42-SHMDADSIFFVSWGR	129	5.177080672	0.313	Dctl	9.540506	NA
IgG4	2665-320	ANA_O_1	42	SHMDADSIFFVSWGR	ANA_O_1-42-SHMDADSIFFVSWGR	236	6.226747881	0.003	Dctl	8.364395	NA
IgE	2665-320	ANA_O_1	43	DSIFFVSWGRGTITK	ANA_O_1-43-DSIFFVSWGRGTITK	196	6.27013623	1.014	Dctl	10.45723	NA
IgG4	2665-320	ANA_O_1	43	DSIFFVSWGRGTITK	ANA_O_1-43-DSIFFVSWGRGTITK	288	6.917085989	0.096	Dctl	7.468737	NA
IgE	2665-320	ANA_O_1	44	VSWGRGTITKILENK	ANA_O_1-44-VSWGRGTITKILENK	182	6.232257599	0.841	Dctl	9.999274	NA
IgG4	2665-320	ANA_O_1	44	VSWGRGTITKILENK	ANA_O_1-44-VSWGRGTITKILENK	232	6.319560997	-0.034	Dctl	7.893383	NA
IgE	2665-320	ANA_O_1	45	GTITKILENKRESIN	ANA_O_1-45-GTITKILENKRESIN	164	5.887013132	0.683	Dctl	9.858269	NA
IgG4	2665-320	ANA_O_1	45	GTITKILENKRESIN	ANA_O_1-45-GTITKILENKRESIN	245	6.301445438	0.139	Dctl	9.88508	NA
IgE	2665-320	ANA_O_1	46	ILENKRESINVRQGD	ANA_O_1-46-ILENKRESINVRQGD	134	4.299085081	0.172	Dctl	7.978765	NA
IgG4	2665-320	ANA_O_1	46	ILENKRESINVRQGD	ANA_O_1-46-ILENKRESINVRQGD	217	5.595704662	-0.084	Dctl	8.136092	NA
IgE	2665-320	ANA_O_1	47	RESINVRQGDIVSIS	ANA_O_1-47-RESINVRQGDIVSIS	108	4.179915242	0.078	Dctl	6.443056	NA
IgG4	2665-320	ANA_O_1	47	RESINVRQGDIVSIS	ANA_O_1-47-RESINVRQGDIVSIS	193	5.232737626	-0.031	Dctl	6.934107	NA
IgE	2665-320	ANA_O_1	48	VRQGDIVSISSGTPF	ANA_O_1-48-VRQGDIVSISSGTPF	130	3.967240931	0.103	Dctl	7.895635	NA
IgG4	2665-320	ANA_O_1	48	VRQGDIVSISSGTPF	ANA_O_1-48-VRQGDIVSISSGTPF	219	5.310455873	-0.103	Dctl	6.612733	NA
IgE	2665-320	ANA_O_1	49	IVSISSGTPFYIANN	ANA_O_1-49-IVSISSGTPFYIANN	132	4.915552616	0.151	Dctl	7.889563	NA
IgG4	2665-320	ANA_O_1	49	IVSISSGTPFYIANN	ANA_O_1-49-IVSISSGTPFYIANN	181	5.595704662	-0.04	Dctl	7.529978	NA
IgE	2665-320	ANA_O_1	50	SGTPFYIANNDENEK	ANA_O_1-50-SGTPFYIANNDENEK	131	4.179915242	0.003	Dctl	7.987644	NA
IgG4	2665-320	ANA_O_1	50	SGTPFYIANNDENEK	ANA_O_1-50-SGTPFYIANNDENEK	241	5.181408348	-0.151	Dctl	8.416072	NA
IgE	2665-320	ANA_O_1	51	YIANNDENEKLYLVQ	ANA_O_1-51-YIANNDENEKLYLVQ	127	4.016121668	0.068	Dctl	7.989011	NA
IgG4	2665-320	ANA_O_1	51	YIANNDENEKLYLVQ	ANA_O_1-51-YIANNDENEKLYLVQ	235	5.362548539	-0.056	Dctl	8.442612	NA
IgE	2665-320	ANA_O_1	52	DENEKLYLVQFLRPV	ANA_O_1-52-DENEKLYLVQFLRPV	195	6.412425692	0.867	Dctl	10.279688	NA
IgG4	2665-320	ANA_O_1	52	DENEKLYLVQFLRPV	ANA_O_1-52-DENEKLYLVQFLRPV	277	5.031161445	-0.032	Dctl	8.067054	NA
IgE	2665-320	ANA_O_1	53	LYLVQFLRPVNLPGH	ANA_O_1-53-LYLVQFLRPVNLPGH	190	6.445908559	1.03	Dctl	10.295969	NA
IgG4	2665-320	ANA_O_1	53	LYLVQFLRPVNLPGH	ANA_O_1-53-LYLVQFLRPVNLPGH	336	6.998319985	0.143	Dctl	9.539236	NA
IgE	2665-320	ANA_O_1	54	FLRPVNLPGHFEVFH	ANA_O_1-54-FLRPVNLPGHFEVFH	365	7.949412301	2.74	Dctl	12.075138	NA
IgG4	2665-320	ANA_O_1	54	FLRPVNLPGHFEVFH	ANA_O_1-54-FLRPVNLPGHFEVFH	1149	9.940828956	3.079	Dctl	12.110773	NA
IgE	2665-320	ANA_O_1	55	NLPGHFEVFHGPGGE	ANA_O_1-55-NLPGHFEVFHGPGGE	143	5.465288481	0.708	Dctl	9.468608	NA
IgG4	2665-320	ANA_O_1	55	NLPGHFEVFHGPGGE	ANA_O_1-55-NLPGHFEVFHGPGGE	232	5.979435084	-0.03	Dctl	9.704161	NA
IgE	2665-320	ANA_O_1	56	FEVFHGPGGENPESF	ANA_O_1-56-FEVFHGPGGENPESF	255	7.078727114	1.692	Dctl	10.378984	NA
IgG4	2665-320	ANA_O_1	56	FEVFHGPGGENPESF	ANA_O_1-56-FEVFHGPGGENPESF	469	7.606227754	0.311	Dctl	10.35146	NA
IgE	2665-320	ANA_O_1	57	GPGGENPESFYRAFS	ANA_O_1-57-GPGGENPESFYRAFS	174	6.112262013	0.903	Dctl	9.389262	NA
IgG4	2665-320	ANA_O_1	57	GPGGENPESFYRAFS	ANA_O_1-57-GPGGENPESFYRAFS	265	5.818445037	-0.034	Dctl	7.636205	NA
IgE	2665-320	ANA_O_1	58	NPESFYRAFSWEILE	ANA_O_1-58-NPESFYRAFSWEILE	251	7.171717122	1.97	Dctl	8.503832	NA
IgG4	2665-320	ANA_O_1	58	NPESFYRAFSWEILE	ANA_O_1-58-NPESFYRAFSWEILE	837	9.196850519	1.56	Dctl	8.517424	NA
IgE	2665-320	ANA_O_1	59	YRAFSWEILEAALKT	ANA_O_1-59-YRAFSWEILEAALKT	151	4.962539717	0.515	Dctl	8.848975	NA
IgG4	2665-320	ANA_O_1	59	YRAFSWEILEAALKT	ANA_O_1-59-YRAFSWEILEAALKT	240	6.489507106	0.023	Dctl	7.540699	NA
IgE	2665-320	ANA_O_1	60	WEILEAALKTSKDTL	ANA_O_1-60-WEILEAALKTSKDTL	282	7.367886371	2.209	Dctl	11.349733	NA
IgG4	2665-320	ANA_O_1	60	WEILEAALKTSKDTL	ANA_O_1-60-WEILEAALKTSKDTL	295	6.975573228	0.156	Dctl	9.822607	NA
IgE	2665-320	ANA_O_1	61	AALKTSKDTLEKLFE	ANA_O_1-61-AALKTSKDTLEKLFE	278	7.419361817	0.361	Dctl	11.467053	NA
IgG4	2665-320	ANA_O_1	61	AALKTSKDTLEKLFE	ANA_O_1-61-AALKTSKDTLEKLFE	1122	9.905162882	2.796	Dctl	12.452767	NA
IgE	2665-320	ANA_O_1	62	SKDTLEKLFEKQDQG	ANA_O_1-62-SKDTLEKLFEKQDQG	162	5.590332199	0.449	Dctl	9.850597	NA
IgG4	2665-320	ANA_O_1	62	SKDTLEKLFEKQDQG	ANA_O_1-62-SKDTLEKLFEKQDQG	353	7.208000492	0.274	Dctl	10.042068	NA
IgE	2665-320	ANA_O_1	63	EKLFEKQDQGTIMKA	ANA_O_1-63-EKLFEKQDQGTIMKA	176	6.004029146	0.773	Dctl	8.499034	NA
IgG4	2665-320	ANA_O_1	63	EKLFEKQDQGTIMKA	ANA_O_1-63-EKLFEKQDQGTIMKA	280	6.521252698	0.129	Dctl	7.546466	NA
IgE	2665-320	ANA_O_1	64	KQDQGTIMKASKEQI	ANA_O_1-64-KQDQGTIMKASKEQI	138	4.711523919	0.191	Dctl	7.885308	NA
IgG4	2665-320	ANA_O_1	64	KQDQGTIMKASKEQI	ANA_O_1-64-KQDQGTIMKASKEQI	443	8.164157892	0.735	Dctl	10.284255	NA
IgE	2665-320	ANA_O_1	65	TIMKASKEQIRAMSR	ANA_O_1-65-TIMKASKEQIRAMSR	127	4.656288968	0.216	Dctl	9.201854	NA
IgG4	2665-320	ANA_O_1	65	TIMKASKEQIRAMSR	ANA_O_1-65-TIMKASKEQIRAMSR	279	6.389905932	0.108	Dctl	8.251628	NA
IgE	2665-320	ANA_O_1	66	SKEQIRAMSRRGEGP	ANA_O_1-66-SKEQIRAMSRRGEGP	149	4.915552616	0.189	Dctl	9.42487	NA
IgG4	2665-320	ANA_O_1	66	SKEQIRAMSRRGEGP	ANA_O_1-66-SKEQIRAMSRRGEGP	249	6.264551404	0.046	Dctl	9.445656	NA
IgE	2665-320	ANA_O_1	67	RAMSRRGEGPKIWPF	ANA_O_1-67-RAMSRRGEGPKIWPF	193	6.462363022	0.5	Dctl	10.913267	NA
IgG4	2665-320	ANA_O_1	67	RAMSRRGEGPKIWPF	ANA_O_1-67-RAMSRRGEGPKIWPF	248	6.536869118	0.118	Dctl	10.156907	NA
IgE	2665-320	ANA_O_1	68	RGEGPKIWPFTEEST	ANA_O_1-68-RGEGPKIWPFTEEST	142	4.962539717	0.386	Dctl	8.727155	NA
IgG4	2665-320	ANA_O_1	68	RGEGPKIWPFTEEST	ANA_O_1-68-RGEGPKIWPFTEEST	203	5.621151798	0.015	Dctl	9.090134	NA
IgE	2665-320	ANA_O_1	69	KIWPFTEESTGSFKL	ANA_O_1-69-KIWPFTEESTGSFKL	204	6.617342397	1.485	Dctl	10.577637	NA
IgG4	2665-320	ANA_O_1	69	KIWPFTEESTGSFKL	ANA_O_1-69-KIWPFTEESTGSFKL	282	6.831003684	0.143	Dctl	9.262039	NA
IgE	2665-320	ANA_O_1	70	TEESTGSFKLFKKDP	ANA_O_1-70-TEESTGSFKLFKKDP	333	7.742673144	2.557	Dctl	11.835288	NA
IgG4	2665-320	ANA_O_1	70	TEESTGSFKLFKKDP	ANA_O_1-70-TEESTGSFKLFKKDP	1202	10.04419059	3.128	Dctl	11.750673	NA
IgE	2665-320	ANA_O_1	71	GSFKLFKKDPSQSNK	ANA_O_1-71-GSFKLFKKDPSQSNK	308	7.630660201	2.544	Dctl	11.115244	NA
IgG4	2665-320	ANA_O_1	71	GSFKLFKKDPSQSNK	ANA_O_1-71-GSFKLFKKDPSQSNK	677	8.872985794	1.282	Dctl	10.751269	NA
IgE	2665-320	ANA_O_1	72	FKKDPSQSNKYGQLF	ANA_O_1-72-FKKDPSQSNKYGQLF	203	6.587649848	1.167	Dctl	11.38698	NA
IgG4	2665-320	ANA_O_1	72	FKKDPSQSNKYGQLF	ANA_O_1-72-FKKDPSQSNKYGQLF	274	6.831003684	0.214	Dctl	9.854402	NA
IgE	2665-320	ANA_O_1	73	SQSNKYGQLFEAERI	ANA_O_1-73-SQSNKYGQLFEAERI	195	6.631962606	0.577	Dctl	10.278483	NA
IgG4	2665-320	ANA_O_1	73	SQSNKYGQLFEAERI	ANA_O_1-73-SQSNKYGQLFEAERI	1014	9.746264105	0.192	Dctl	11.25036	NA
IgE	2665-320	ANA_O_1	74	YGQLFEAERIDYPPL	ANA_O_1-74-YGQLFEAERIDYPPL	234	6.860205364	1.694	Dctl	8.524961	NA
IgG4	2665-320	ANA_O_1	74	YGQLFEAERIDYPPL	ANA_O_1-74-YGQLFEAERIDYPPL	681	8.976853438	1.445	Dctl	9.018668	NA
IgE	2665-320	ANA_O_1	75	EAERIDYPPLEKLDM	ANA_O_1-75-EAERIDYPPLEKLDM	201	6.587649848	1.324	Dctl	8.784954	NA
IgG4	2665-320	ANA_O_1	75	EAERIDYPPLEKLDM	ANA_O_1-75-EAERIDYPPLEKLDM	213	6.10760209	0	Dctl	10.12382	NA
IgE	2665-320	ANA_O_1	76	DYPPLEKLDMVVSYA	ANA_O_1-76-DYPPLEKLDMVVSYA	256	7.181688859	1.868	Dctl	9.002375	NA
IgG4	2665-320	ANA_O_1	76	DYPPLEKLDMVVSYA	ANA_O_1-76-DYPPLEKLDMVVSYA	4606	12.10684132	10.275	Dctl	13.794391	NA
IgE	2665-320	ANA_O_1	77	EKLDMVVSYANITKG	ANA_O_1-77-EKLDMVVSYANITKG	167	6.232257599	0.985	Dctl	10.223295	NA
IgG4	2665-320	ANA_O_1	77	EKLDMVVSYANITKG	ANA_O_1-77-EKLDMVVSYANITKG	305	7.490658618	0.267	Dctl	9.569195	NA
IgE	2665-320	ANA_O_1	78	VVSYANITKGGMSVP	ANA_O_1-78-VVSYANITKGGMSVP	232	6.860205364	1.485	Dctl	10.849704	NA
IgG4	2665-320	ANA_O_1	78	VVSYANITKGGMSVP	ANA_O_1-78-VVSYANITKGGMSVP	1106	9.888516525	2.982	Dctl	11.29164	NA
IgE	2665-320	ANA_O_1	79	NITKGGMSVPFYNSR	ANA_O_1-79-NITKGGMSVPFYNSR	149	5.677479728	0.721	Dctl	9.99479	NA
IgG4	2665-320	ANA_O_1	79	NITKGGMSVPFYNSR	ANA_O_1-79-NITKGGMSVPFYNSR	250	6.207495842	-0.003	Dctl	9.477051	NA
IgE	2665-320	ANA_O_1	80	GMSVPFYNSRATKIA	ANA_O_1-80-GMSVPFYNSRATKIA	171	5.911187952	0.926	Dctl	10.188582	NA
IgG4	2665-320	ANA_O_1	80	GMSVPFYNSRATKIA	ANA_O_1-80-GMSVPFYNSRATKIA	305	6.856127153	0.094	Dctl	10.386513	NA
IgE	2665-320	ANA_O_1	81	FYNSRATKIAIVVSG	ANA_O_1-81-FYNSRATKIAIVVSG	139	4.711523919	0.242	Dctl	7.393331	NA
IgG4	2665-320	ANA_O_1	81	FYNSRATKIAIVVSG	ANA_O_1-81-FYNSRATKIAIVVSG	193	5.770320068	-0.031	Dctl	7.780563	NA
IgE	2665-320	ANA_O_1	82	ATKIAIVVSGEGCVE	ANA_O_1-82-ATKIAIVVSGEGCVE	128	4.420938952	0.045	Dctl	9.017758	NA
IgG4	2665-320	ANA_O_1	82	ATKIAIVVSGEGCVE	ANA_O_1-82-ATKIAIVVSGEGCVE	223	5.28447612	0.012	Dctl	8.82173	NA
IgE	2665-320	ANA_O_1	83	IVVSGEGCVEIACPH	ANA_O_1-83-IVVSGEGCVEIACPH	158	5.759661553	0.653	Dctl	9.836855	NA
IgG4	2665-320	ANA_O_1	83	IVVSGEGCVEIACPH	ANA_O_1-83-IVVSGEGCVEIACPH	295	6.952462075	0.256	Dctl	9.320384	NA
IgE	2665-320	ANA_O_1	84	EGCVEIACPHLSSSK	ANA_O_1-84-EGCVEIACPHLSSSK	191	6.360697667	1.152	Dctl	9.286794	NA
IgG4	2665-320	ANA_O_1	84	EGCVEIACPHLSSSK	ANA_O_1-84-EGCVEIACPHLSSSK	384	7.53800288	0.455	Dctl	9.056129	NA
IgE	2665-320	ANA_O_1	85	IACPHLSSSKSSHPS	ANA_O_1-85-IACPHLSSSKSSHPS	134	4.962539717	0.328	Dctl	9.597383	NA
IgG4	2665-320	ANA_O_1	85	IACPHLSSSKSSHPS	ANA_O_1-85-IACPHLSSSKSSHPS	261	6.766211779	0.132	Dctl	10.353229	NA
IgE	2665-320	ANA_O_1	86	LSSSKSSHPSYKKLR	ANA_O_1-86-LSSSKSSHPSYKKLR	196	6.378147235	1.129	Dctl	10.499655	NA
IgG4	2665-320	ANA_O_1	86	LSSSKSSHPSYKKLR	ANA_O_1-86-LSSSKSSHPSYKKLR	297	6.489507106	0.139	Dctl	10.006689	NA
IgE	2665-320	ANA_O_1	87	SSHPSYKKLRARIRK	ANA_O_1-87-SSHPSYKKLRARIRK	140	5.052205422	0.23	Dctl	9.495096	NA
IgG4	2665-320	ANA_O_1	87	SSHPSYKKLRARIRK	ANA_O_1-87-SSHPSYKKLRARIRK	259	6.698373542	0.18	Dctl	10.385772	NA
IgE	2665-320	ANA_O_1	88	YKKLRARIRKDTVFI	ANA_O_1-88-YKKLRARIRKDTVFI	162	5.560072582	0.535	Dctl	7.462091	NA
IgG4	2665-320	ANA_O_1	88	YKKLRARIRKDTVFI	ANA_O_1-88-YKKLRARIRKDTVFI	277	6.226747881	0.036	Dctl	7.111052	NA
IgE	2665-320	ANA_O_1	89	ARIRKDTVFIVPAGH	ANA_O_1-89-ARIRKDTVFIVPAGH	231	6.716702717	1.096	Dctl	11.07698	NA
IgG4	2665-320	ANA_O_1	89	ARIRKDTVFIVPAGH	ANA_O_1-89-ARIRKDTVFIVPAGH	322	6.489507106	0.226	Dctl	9.503801	NA
IgE	2665-320	ANA_O_1	90	DTVFIVPAGHPFATV	ANA_O_1-90-DTVFIVPAGHPFATV	167	6.212938689	0.75	Dctl	9.747238	NA
IgG4	2665-320	ANA_O_1	90	DTVFIVPAGHPFATV	ANA_O_1-90-DTVFIVPAGHPFATV	219	6.148298056	0.047	Dctl	8.332609	NA
IgE	2665-320	ANA_O_1	91	VPAGHPFATVASGNE	ANA_O_1-91-VPAGHPFATVASGNE	151	5.052205422	0.185	Dctl	9.585301	NA
IgG4	2665-320	ANA_O_1	91	VPAGHPFATVASGNE	ANA_O_1-91-VPAGHPFATVASGNE	284	6.656085758	0.08	Dctl	9.741651	NA
IgE	2665-320	ANA_O_1	92	PFATVASGNENLEIV	ANA_O_1-92-PFATVASGNENLEIV	117	4.599418304	0.206	Dctl	7.461041	NA
IgG4	2665-320	ANA_O_1	92	PFATVASGNENLEIV	ANA_O_1-92-PFATVASGNENLEIV	200	5.979435084	-0.039	Dctl	7.491225	NA
IgE	2665-320	ANA_O_1	93	ASGNENLEIVCFEVN	ANA_O_1-93-ASGNENLEIVCFEVN	135	4.420938952	0.206	Dctl	7.78794	NA
IgG4	2665-320	ANA_O_1	93	ASGNENLEIVCFEVN	ANA_O_1-93-ASGNENLEIVCFEVN	226	5.055726032	-0.102	Dctl	8.018949	NA
IgE	2665-320	ANA_O_1	94	NLEIVCFEVNAEGNI	ANA_O_1-94-NLEIVCFEVNAEGNI	137	5.095040934	0.4	Dctl	7.234123	NA
IgG4	2665-320	ANA_O_1	94	NLEIVCFEVNAEGNI	ANA_O_1-94-NLEIVCFEVNAEGNI	212	5.671592193	-0.039	Dctl	7.492279	NA
IgE	2665-320	ANA_O_1	95	CFEVNAEGNIRYTLA	ANA_O_1-95-CFEVNAEGNIRYTLA	193	6.069938167	0.603	Dctl	6.906282	NA
IgG4	2665-320	ANA_O_1	95	CFEVNAEGNIRYTLA	ANA_O_1-95-CFEVNAEGNIRYTLA	269	6.473370822	0.04	Dctl	7.836407	NA
IgE	2665-320	ANA_O_1	96	AEGNIRYTLAGKKNI	ANA_O_1-96-AEGNIRYTLAGKKNI	214	6.716702717	1.324	Dctl	10.268275	NA
IgG4	2665-320	ANA_O_1	96	AEGNIRYTLAGKKNI	ANA_O_1-96-AEGNIRYTLAGKKNI	239	5.646451994	0.101	Dctl	8.242114	NA
IgE	2665-320	ANA_O_1	97	RYTLAGKKNIIKVME	ANA_O_1-97-RYTLAGKKNIIKVME	237	7.013227618	1.622	Dctl	11.034809	NA
IgG4	2665-320	ANA_O_1	97	RYTLAGKKNIIKVME	ANA_O_1-97-RYTLAGKKNIIKVME	1929	10.7812376	3.611	Dctl	12.423656	NA
IgE	2665-320	ANA_O_1	98	GKKNIIKVMEKEAKE	ANA_O_1-98-GKKNIIKVMEKEAKE	346	7.895902338	3.246	Dctl	11.567039	NA
IgG4	2665-320	ANA_O_1	98	GKKNIIKVMEKEAKE	ANA_O_1-98-GKKNIIKVMEKEAKE	4743	12.16580237	11.79	Dctl	13.183469	NA
IgE	2665-320	ANA_O_1	99	IKVMEKEAKELAFKM	ANA_O_1-99-IKVMEKEAKELAFKM	357	7.937691537	2.919	Dctl	12.135326	NA
IgG4	2665-320	ANA_O_1	99	IKVMEKEAKELAFKM	ANA_O_1-99-IKVMEKEAKELAFKM	1895	10.72353384	4.786	Dctl	12.591691	NA
IgE	2665-320	ANA_O_1	100	KEAKELAFKMEGEEV	ANA_O_1-100-KEAKELAFKMEGEEV	357	7.931795252	3.134	Dctl	10.237552	NA
IgG4	2665-320	ANA_O_1	100	KEAKELAFKMEGEEV	ANA_O_1-100-KEAKELAFKMEGEEV	727	9.115956671	1.745	Dctl	11.307967	NA
IgE	2665-320	ANA_O_1	101	LAFKMEGEEVDKVFG	ANA_O_1-101-LAFKMEGEEVDKVFG	290	7.493286971	2.935	Dctl	11.423187	NA
IgG4	2665-320	ANA_O_1	101	LAFKMEGEEVDKVFG	ANA_O_1-101-LAFKMEGEEVDKVFG	316	7.246512892	0.276	Dctl	8.344037	NA
IgE	2665-320	ANA_O_1	102	EGEEVDKVFGKQDEE	ANA_O_1-102-EGEEVDKVFGKQDEE	244	7.078727114	1.813	Dctl	9.969343	NA
IgG4	2665-320	ANA_O_1	102	EGEEVDKVFGKQDEE	ANA_O_1-102-EGEEVDKVFGKQDEE	661	8.933251085	0.648	Dctl	11.054093	NA
IgE	2665-320	ANA_O_1	103	DKVFGKQDEEFFFQG	ANA_O_1-103-DKVFGKQDEEFFFQG	126	3.921621824	0.062	Dctl	6.741074	NA
IgG4	2665-320	ANA_O_1	103	DKVFGKQDEEFFFQG	ANA_O_1-103-DKVFGKQDEEFFFQG	262	6.283110207	-0.003	Dctl	7.568271	NA
IgE	2665-320	ANA_O_1	104	KQDEEFFFQGPEWRK	ANA_O_1-104-KQDEEFFFQGPEWRK	218	6.967848613	1.862	Dctl	11.158504	NA
IgG4	2665-320	ANA_O_1	104	KQDEEFFFQGPEWRK	ANA_O_1-104-KQDEEFFFQGPEWRK	319	7.441707811	0.383	Dctl	8.438913	NA
IgE	2665-320	ANA_O_1	105	FFFQGPEWRKEKEGR	ANA_O_1-105-FFFQGPEWRKEKEGR	513	8.630008558	3.8	Dctl	11.986694	NA
IgG4	2665-320	ANA_O_1	105	FFFQGPEWRKEKEGR	ANA_O_1-105-FFFQGPEWRKEKEGR	1768	10.57161143	3.761	Dctl	11.829738	NA
IgE	2665-320	ANA_O_1	106	PEWRKEKEGRADE	ANA_O_1-106-PEWRKEKEGRADE	154	5.497580064	0.181	Dctl	9.793453	NA
IgG4	2665-320	ANA_O_1	106	PEWRKEKEGRADE	ANA_O_1-106-PEWRKEKEGRADE	251	5.794492996	0.003	Dctl	9.645167	NA
IgE	2665-320	ANA_O_3	1	MAKFLLLLSAFAVLL	ANA_O_3-1-MAKFLLLLSAFAVLL	119	3.77191797	-0.071	Dctl	6.651563	NA
IgG4	2665-320	ANA_O_3	1	MAKFLLLLSAFAVLL	ANA_O_3-1-MAKFLLLLSAFAVLL	257	5.696560123	-0.041	Dctl	6.179675	NA
IgE	2665-320	ANA_O_3	2	LLLSAFAVLLLVANA	ANA_O_3-2-LLLSAFAVLLLVANA	138	4.599418304	0.03	Dctl	7.084918	NA
IgG4	2665-320	ANA_O_3	2	LLLSAFAVLLLVANA	ANA_O_3-2-LLLSAFAVLLLVANA	287	6.597704971	0.073	Dctl	7.150802	NA
IgE	2665-320	ANA_O_3	3	FAVLLLVANASIYRA	ANA_O_3-3-FAVLLLVANASIYRA	113	4.016121668	0.015	Dctl	6.75686	NA
IgG4	2665-320	ANA_O_3	3	FAVLLLVANASIYRA	ANA_O_3-3-FAVLLLVANASIYRA	230	5.544425492	-0.006	Dctl	6.970866	NA
IgE	2665-320	ANA_O_3	4	LVANASIYRAIVEVE	ANA_O_3-4-LVANASIYRAIVEVE	126	4.238864082	0	Dctl	7.987736	NA
IgG4	2665-320	ANA_O_3	4	LVANASIYRAIVEVE	ANA_O_3-4-LVANASIYRAIVEVE	237	6.283110207	0.077	Dctl	7.889011	NA
IgE	2665-320	ANA_O_3	5	SIYRAIVEVEEDSGR	ANA_O_3-5-SIYRAIVEVEEDSGR	122	5.008064044	0.295	Dctl	8.258806	NA
IgG4	2665-320	ANA_O_3	5	SIYRAIVEVEEDSGR	ANA_O_3-5-SIYRAIVEVEEDSGR	708	9.156970499	1.43	Dctl	9.527087	NA
IgE	2665-320	ANA_O_3	6	IVEVEEDSGREQSCQ	ANA_O_3-6-IVEVEEDSGREQSCQ	208	6.526366031	0.342	Dctl	8.272881	NA
IgG4	2665-320	ANA_O_3	6	IVEVEEDSGREQSCQ	ANA_O_3-6-IVEVEEDSGREQSCQ	955	9.544676697	2.141	Dctl	9.237417	NA
IgE	2665-320	ANA_O_3	7	EDSGREQSCQRQFEE	ANA_O_3-7-EDSGREQSCQRQFEE	226	6.932852391	1.833	Dctl	9.96493	NA
IgG4	2665-320	ANA_O_3	7	EDSGREQSCQRQFEE	ANA_O_3-7-EDSGREQSCQRQFEE	1007	9.725964398	3.044	Dctl	12.255678	NA
IgE	2665-320	ANA_O_3	8	EQSCQRQFEEQQRFR	ANA_O_3-8-EQSCQRQFEEQQRFR	159	5.590332199	0.817	Dctl	7.895687	NA
IgG4	2665-320	ANA_O_3	8	EQSCQRQFEEQQRFR	ANA_O_3-8-EQSCQRQFEEQQRFR	809	9.261744775	2.208	Dctl	9.167591	NA
IgE	2665-320	ANA_O_3	9	RQFEEQQRFRNCQRY	ANA_O_3-9-RQFEEQQRFRNCQRY	193	6.617342397	1.338	Dctl	10.418878	NA
IgG4	2665-320	ANA_O_3	9	RQFEEQQRFRNCQRY	ANA_O_3-9-RQFEEQQRFRNCQRY	778	9.291978822	2.316	Dctl	10.286479	NA
IgE	2665-320	ANA_O_3	10	QQRFRNCQRYVKQEV	ANA_O_3-10-QQRFRNCQRYVKQEV	189	6.360697667	1.206	Dctl	9.868977	NA
IgG4	2665-320	ANA_O_3	10	QQRFRNCQRYVKQEV	ANA_O_3-10-QQRFRNCQRYVKQEV	568	8.696449561	1.346	Dctl	10.059472	NA
IgE	2665-320	ANA_O_3	11	NCQRYVKQEVQRGGR	ANA_O_3-11-NCQRYVKQEVQRGGR	474	8.593125861	6.102	Dctl	12.252116	NA
IgG4	2665-320	ANA_O_3	11	NCQRYVKQEVQRGGR	ANA_O_3-11-NCQRYVKQEVQRGGR	2172	10.98928878	5.899	Dctl	12.064593	NA
IgE	2665-320	ANA_O_3	12	VKQEVQRGGRYNQRQ	ANA_O_3-12-VKQEVQRGGRYNQRQ	144	5.095040934	0.261	Dctl	8.351133	NA
IgG4	2665-320	ANA_O_3	12	VKQEVQRGGRYNQRQ	ANA_O_3-12-VKQEVQRGGRYNQRQ	360	7.246512892	0.139	Dctl	7.391827	NA
IgE	2665-320	ANA_O_3	13	QRGGRYNQRQESLRE	ANA_O_3-13-QRGGRYNQRQESLRE	159	6.048301335	0.8	Dctl	9.65003	NA
IgG4	2665-320	ANA_O_3	13	QRGGRYNQRQESLRE	ANA_O_3-13-QRGGRYNQRQESLRE	1226	10.07126261	3.397	Dctl	11.251924	NA
IgE	2665-320	ANA_O_3	14	YNQRQESLRECCQEL	ANA_O_3-14-YNQRQESLRECCQEL	415	8.244025962	3.685	Dctl	11.674038	NA
IgG4	2665-320	ANA_O_3	14	YNQRQESLRECCQEL	ANA_O_3-14-YNQRQESLRECCQEL	1212	9.958336702	3.271	Dctl	11.864897	NA
IgE	2665-320	ANA_O_3	15	ESLRECCQELQEVDR	ANA_O_3-15-ESLRECCQELQEVDR	138	5.052205422	0.355	Dctl	8.568829	NA
IgG4	2665-320	ANA_O_3	15	ESLRECCQELQEVDR	ANA_O_3-15-ESLRECCQELQEVDR	836	9.383382525	1.809	Dctl	10.216733	NA
IgE	2665-320	ANA_O_3	16	CCQELQEVDRRCRCQ	ANA_O_3-16-CCQELQEVDRRCRCQ	227	6.617342397	1.314	Dctl	7.363603	NA
IgG4	2665-320	ANA_O_3	16	CCQELQEVDRRCRCQ	ANA_O_3-16-CCQELQEVDRRCRCQ	1410	10.24180567	2.212	Dctl	8.541392	NA
IgE	2665-320	ANA_O_3	17	QEVDRRCRCQNLEQM	ANA_O_3-17-QEVDRRCRCQNLEQM	247	7.201427914	1.419	Dctl	10.328938	NA
IgG4	2665-320	ANA_O_3	17	QEVDRRCRCQNLEQM	ANA_O_3-17-QEVDRRCRCQNLEQM	786	9.323845224	2.378	Dctl	11.106931	NA
IgE	2665-320	ANA_O_3	18	RCRCQNLEQMVRQLQ	ANA_O_3-18-RCRCQNLEQMVRQLQ	274	7.350311492	1.967	Dctl	11.21296	NA
IgG4	2665-320	ANA_O_3	18	RCRCQNLEQMVRQLQ	ANA_O_3-18-RCRCQNLEQMVRQLQ	1725	10.63013152	4.689	Dctl	12.249424	NA
IgE	2665-320	ANA_O_3	19	NLEQMVRQLQQQEQI	ANA_O_3-19-NLEQMVRQLQQQEQI	120	4.599418304	0.121	Dctl	8.236998	NA
IgG4	2665-320	ANA_O_3	19	NLEQMVRQLQQQEQI	ANA_O_3-19-NLEQMVRQLQQQEQI	425	7.98214385	0.681	Dctl	9.362991	NA
IgE	2665-320	ANA_O_3	20	VRQLQQQEQIKGEEV	ANA_O_3-20-VRQLQQQEQIKGEEV	159	5.254707045	0.298	Dctl	8.553462	NA
IgG4	2665-320	ANA_O_3	20	VRQLQQQEQIKGEEV	ANA_O_3-20-VRQLQQQEQIKGEEV	777	9.228460451	1.904	Dctl	9.855836	NA
IgE	2665-320	ANA_O_3	21	QQEQIKGEEVRELYE	ANA_O_3-21-QQEQIKGEEVRELYE	321	7.802057398	3.103	Dctl	10.628113	NA
IgG4	2665-320	ANA_O_3	21	QQEQIKGEEVRELYE	ANA_O_3-21-QQEQIKGEEVRELYE	1800	10.64732443	4.353	Dctl	12.541484	NA
IgE	2665-320	ANA_O_3	22	KGEEVRELYETASEL	ANA_O_3-22-KGEEVRELYETASEL	284	7.477183409	2.257	Dctl	9.530501	NA
IgG4	2665-320	ANA_O_3	22	KGEEVRELYETASEL	ANA_O_3-22-KGEEVRELYETASEL	605	7.806395152	0.682	Dctl	10.358727	NA
IgE	2665-320	ANA_O_3	23	RELYETASELPRICS	ANA_O_3-23-RELYETASELPRICS	221	6.757276502	1.492	Dctl	10.356775	NA
IgG4	2665-320	ANA_O_3	23	RELYETASELPRICS	ANA_O_3-23-RELYETASELPRICS	915	9.493557337	1.933	Dctl	11.319699	NA
IgE	2665-320	ANA_O_3	24	TASELPRICSISPSQ	ANA_O_3-24-TASELPRICSISPSQ	173	5.619970156	0.294	Dctl	9.614162	NA
IgG4	2665-320	ANA_O_3	24	TASELPRICSISPSQ	ANA_O_3-24-TASELPRICSISPSQ	1560	10.37052507	3.265	Dctl	11.201324	NA
IgE	2665-320	ANA_O_3	25	PRICSISPSQGCQFQ	ANA_O_3-25-PRICSISPSQGCQFQ	259	7.367886371	2.41	Dctl	11.770303	NA
IgG4	2665-320	ANA_O_3	25	PRICSISPSQGCQFQ	ANA_O_3-25-PRICSISPSQGCQFQ	1346	10.23463907	4.082	Dctl	12.294457	NA
IgE	2665-320	ANA_O_3	26	ISPSQGCQFQSSY	ANA_O_3-26-ISPSQGCQFQSSY	260	7.201427914	1.879	Dctl	9.397797	NA
IgG4	2665-320	ANA_O_3	26	ISPSQGCQFQSSY	ANA_O_3-26-ISPSQGCQFQSSY	687	9.024726995	1.488	Dctl	8.765975	NA
IgE	2665-320	API_G_1	1	MGVQTHVLELTSSVS	API_G_1-1-MGVQTHVLELTSSVS	218	6.770551425	1.552	Dctl	8.953762	NA
IgG4	2665-320	API_G_1	1	MGVQTHVLELTSSVS	API_G_1-1-MGVQTHVLELTSSVS	283	7.020713659	0.244	Dctl	8.27647	NA
IgE	2665-320	API_G_1	2	HVLELTSSVSAEKIF	API_G_1-2-HVLELTSSVSAEKIF	143	4.711523919	0.119	Dctl	8.511669	NA
IgG4	2665-320	API_G_1	2	HVLELTSSVSAEKIF	API_G_1-2-HVLELTSSVSAEKIF	259	6.226747881	-0.039	Dctl	7.578398	NA
IgE	2665-320	API_G_1	3	TSSVSAEKIFQGFVI	API_G_1-3-TSSVSAEKIFQGFVI	127	4.359973019	0.077	Dctl	6.389516	NA
IgG4	2665-320	API_G_1	3	TSSVSAEKIFQGFVI	API_G_1-3-TSSVSAEKIFQGFVI	230	6.245765203	0.02	Dctl	7.004038	NA
IgE	2665-320	API_G_1	4	AEKIFQGFVIDVDTV	API_G_1-4-AEKIFQGFVIDVDTV	127	3.77191797	-0.057	Dctl	6.535396	NA
IgG4	2665-320	API_G_1	4	AEKIFQGFVIDVDTV	API_G_1-4-AEKIFQGFVIDVDTV	303	6.319560997	0.013	Dctl	7.542133	NA
IgE	2665-320	API_G_1	5	QGFVIDVDTVLPKAA	API_G_1-5-QGFVIDVDTVLPKAA	131	4.915552616	0.229	Dctl	6.847882	NA
IgG4	2665-320	API_G_1	5	QGFVIDVDTVLPKAA	API_G_1-5-QGFVIDVDTVLPKAA	248	6.389905932	0.038	Dctl	7.674134	NA
IgE	2665-320	API_G_1	6	DVDTVLPKAAPGAYK	API_G_1-6-DVDTVLPKAAPGAYK	161	5.29200827	0.276	Dctl	10.248018	NA
IgG4	2665-320	API_G_1	6	DVDTVLPKAAPGAYK	API_G_1-6-DVDTVLPKAAPGAYK	729	9.049442989	1.38	Dctl	10.754989	NA
IgE	2665-320	API_G_1	7	LPKAAPGAYKSVEIK	API_G_1-7-LPKAAPGAYKSVEIK	224	6.896986097	1.727	Dctl	10.523765	NA
IgG4	2665-320	API_G_1	7	LPKAAPGAYKSVEIK	API_G_1-7-LPKAAPGAYKSVEIK	668	9.030256146	1.717	Dctl	11.480711	NA
IgE	2665-320	API_G_1	8	PGAYKSVEIKGDGGP	API_G_1-8-PGAYKSVEIKGDGGP	250	7.161675982	1.812	Dctl	11.404475	NA
IgG4	2665-320	API_G_1	8	PGAYKSVEIKGDGGP	API_G_1-8-PGAYKSVEIKGDGGP	1329	10.18469069	3.091	Dctl	11.646875	NA
IgE	2665-320	API_G_1	9	SVEIKGDGGPGTLKI	API_G_1-9-SVEIKGDGGPGTLKI	195	6.462363022	0.868	Dctl	10.1061	NA
IgG4	2665-320	API_G_1	9	SVEIKGDGGPGTLKI	API_G_1-9-SVEIKGDGGPGTLKI	284	6.940766165	0.202	Dctl	9.026732	NA
IgE	2665-320	API_G_1	10	GDGGPGTLKIITLPD	API_G_1-10-GDGGPGTLKIITLPD	264	7.024352799	1.653	Dctl	10.398939	NA
IgG4	2665-320	API_G_1	10	GDGGPGTLKIITLPD	API_G_1-10-GDGGPGTLKIITLPD	3688	11.76148933	8.094	Dctl	12.942738	NA
IgE	2665-320	API_G_1	11	GTLKIITLPDGGPIT	API_G_1-11-GTLKIITLPDGGPIT	196	6.572571217	1.185	Dctl	10.076568	NA
IgG4	2665-320	API_G_1	11	GTLKIITLPDGGPIT	API_G_1-11-GTLKIITLPDGGPIT	381	7.812825688	0.467	Dctl	9.718281	NA
IgE	2665-320	API_G_1	12	ITLPDGGPITTMTLR	API_G_1-12-ITLPDGGPITTMTLR	153	4.179915242	0.185	Dctl	8.452092	NA
IgG4	2665-320	API_G_1	12	ITLPDGGPITTMTLR	API_G_1-12-ITLPDGGPITTMTLR	304	6.712198655	0.146	Dctl	9.267918	NA
IgE	2665-320	API_G_1	13	GGPITTMTLRIDGVN	API_G_1-13-GGPITTMTLRIDGVN	144	5.328369347	0.29	Dctl	9.615602	NA
IgG4	2665-320	API_G_1	13	GGPITTMTLRIDGVN	API_G_1-13-GGPITTMTLRIDGVN	247	6.766211779	0.199	Dctl	9.531549	NA
IgE	2665-320	API_G_1	14	TMTLRIDGVNKEALT	API_G_1-14-TMTLRIDGVNKEALT	131	4.420938952	0.119	Dctl	8.227475	NA
IgG4	2665-320	API_G_1	14	TMTLRIDGVNKEALT	API_G_1-14-TMTLRIDGVNKEALT	206	5.232737626	-0.078	Dctl	7.847496	NA
IgE	2665-320	API_G_1	15	IDGVNKEALTFDYSV	API_G_1-15-IDGVNKEALTFDYSV	209	6.60257251	1.271	Dctl	9.921711	NA
IgG4	2665-320	API_G_1	15	IDGVNKEALTFDYSV	API_G_1-15-IDGVNKEALTFDYSV	844	9.387696478	1.945	Dctl	11.831198	NA
IgE	2665-320	API_G_1	16	KEALTFDYSVIDGDI	API_G_1-16-KEALTFDYSVIDGDI	227	7.013227618	1.692	Dctl	10.14602	NA
IgG4	2665-320	API_G_1	16	KEALTFDYSVIDGDI	API_G_1-16-KEALTFDYSVIDGDI	285	6.940766165	0.076	Dctl	10.346166	NA
IgE	2665-320	API_G_1	17	FDYSVIDGDILLGFI	API_G_1-17-FDYSVIDGDILLGFI	142	5.008064044	0.296	Dctl	7.419205	NA
IgG4	2665-320	API_G_1	17	FDYSVIDGDILLGFI	API_G_1-17-FDYSVIDGDILLGFI	285	6.843620102	0.128	Dctl	7.188116	NA
IgE	2665-320	API_G_1	18	IDGDILLGFIESIEN	API_G_1-18-IDGDILLGFIESIEN	161	5.958355242	0.831	Dctl	7.680919	NA
IgG4	2665-320	API_G_1	18	IDGDILLGFIESIEN	API_G_1-18-IDGDILLGFIESIEN	241	6.044666933	0.014	Dctl	7.774804	NA
IgE	2665-320	API_G_1	19	LLGFIESIENHVVLV	API_G_1-19-LLGFIESIENHVVLV	135	4.481449803	0.082	Dctl	7.240135	NA
IgG4	2665-320	API_G_1	19	LLGFIESIENHVVLV	API_G_1-19-LLGFIESIENHVVLV	261	5.979435084	-0.021	Dctl	6.646421	NA
IgE	2665-320	API_G_1	20	ESIENHVVLVPTADG	API_G_1-20-ESIENHVVLVPTADG	235	7.00201598	1.773	Dctl	7.486608	NA
IgG4	2665-320	API_G_1	20	ESIENHVVLVPTADG	API_G_1-20-ESIENHVVLVPTADG	842	9.432230844	2.247	Dctl	8.934359	NA
IgE	2665-320	API_G_1	21	HVVLVPTADGGSICK	API_G_1-21-HVVLVPTADGGSICK	188	6.048301335	0.824	Dctl	10.385011	NA
IgG4	2665-320	API_G_1	21	HVVLVPTADGGSICK	API_G_1-21-HVVLVPTADGGSICK	861	9.216384608	1.295	Dctl	11.113321	NA
IgE	2665-320	API_G_1	22	PTADGGSICKTTAIF	API_G_1-22-PTADGGSICKTTAIF	127	4.962539717	0.313	Dctl	7.773603	NA
IgG4	2665-320	API_G_1	22	PTADGGSICKTTAIF	API_G_1-22-PTADGGSICKTTAIF	229	6.044666933	0.256	Dctl	7.017809	NA
IgE	2665-320	API_G_1	23	GSICKTTAIFHTKGD	API_G_1-23-GSICKTTAIFHTKGD	249	7.240113831	1.735	Dctl	11.476531	NA
IgG4	2665-320	API_G_1	23	GSICKTTAIFHTKGD	API_G_1-23-GSICKTTAIFHTKGD	1776	10.65002047	4.518	Dctl	12.384573	NA
IgE	2665-320	API_G_1	24	TTAIFHTKGDAVVPE	API_G_1-24-TTAIFHTKGDAVVPE	320	7.827685597	2.941	Dctl	11.354996	NA
IgG4	2665-320	API_G_1	24	TTAIFHTKGDAVVPE	API_G_1-24-TTAIFHTKGDAVVPE	6080	12.5293942	11.408	Dctl	13.526856	NA
IgE	2665-320	API_G_1	25	HTKGDAVVPEENIKY	API_G_1-25-HTKGDAVVPEENIKY	153	4.816877659	0.129	Dctl	9.520449	NA
IgG4	2665-320	API_G_1	25	HTKGDAVVPEENIKY	API_G_1-25-HTKGDAVVPEENIKY	397	7.458209982	0.263	Dctl	9.859098	NA
IgE	2665-320	API_G_1	26	AVVPEENIKYANEQN	API_G_1-26-AVVPEENIKYANEQN	214	6.743878295	1.548	Dctl	8.624883	NA
IgG4	2665-320	API_G_1	26	AVVPEENIKYANEQN	API_G_1-26-AVVPEENIKYANEQN	2077	10.90452251	5.418	Dctl	12.438285	NA
IgE	2665-320	API_G_1	27	ENIKYANEQNTALFK	API_G_1-27-ENIKYANEQNTALFK	133	4.068080674	0.007	Dctl	7.476031	NA
IgG4	2665-320	API_G_1	27	ENIKYANEQNTALFK	API_G_1-27-ENIKYANEQNTALFK	251	5.979435084	-0.039	Dctl	5.750996	NA
IgE	2665-320	API_G_1	28	ANEQNTALFKALEAY	API_G_1-28-ANEQNTALFKALEAY	173	6.069938167	0.394	Dctl	8.124772	NA
IgG4	2665-320	API_G_1	28	ANEQNTALFKALEAY	API_G_1-28-ANEQNTALFKALEAY	266	6.656085758	0.093	Dctl	7.534362	NA
IgE	2665-320	API_G_1	29	TALFKALEAYLIAN	API_G_1-29-TALFKALEAYLIAN	178	5.786047104	0.682	Dctl	9.736441	NA
IgG4	2665-320	API_G_1	29	TALFKALEAYLIAN	API_G_1-29-TALFKALEAYLIAN	247	6.670319717	0.103	Dctl	9.590741	NA
IgE	2665-320	ARA_H_1	1	MRGRVSPLMLLLGIL	ARA_H_1-1-MRGRVSPLMLLLGIL	126	4.179915242	-0.045	Dctl	7.48795	NA
IgG4	2665-320	ARA_H_1	1	MRGRVSPLMLLLGIL	ARA_H_1-1-MRGRVSPLMLLLGIL	231	5.646451994	-0.045	Dctl	6.287059	NA
IgE	2665-320	ARA_H_1	2	SPLMLLLGILVLASV	ARA_H_1-2-SPLMLLLGILVLASV	117	3.62866856	-0.098	Dctl	7.163166	NA
IgG4	2665-320	ARA_H_1	2	SPLMLLLGILVLASV	ARA_H_1-2-SPLMLLLGILVLASV	242	5.466771325	-0.052	Dctl	6.449212	NA
IgE	2665-320	ARA_H_1	3	LLGILVLASVSATHA	ARA_H_1-3-LLGILVLASVSATHA	167	5.934964348	0.643	Dctl	9.629945	NA
IgG4	2665-320	ARA_H_1	3	LLGILVLASVSATHA	ARA_H_1-3-LLGILVLASVSATHA	208	6.567606409	-0.011	Dctl	8.72502	NA
IgE	2665-320	ARA_H_1	4	VLASVSATHAKSSPY	ARA_H_1-4-VLASVSATHAKSSPY	377	8.056252883	2.807	Dctl	11.234687	NA
IgG4	2665-320	ARA_H_1	4	VLASVSATHAKSSPY	ARA_H_1-4-VLASVSATHAKSSPY	1865	10.72523931	3.695	Dctl	12.471675	NA
IgE	2665-320	ARA_H_1	5	SATHAKSSPYQKKTE	ARA_H_1-5-SATHAKSSPYQKKTE	249	7.089360312	2.222	Dctl	10.572087	NA
IgG4	2665-320	ARA_H_1	5	SATHAKSSPYQKKTE	ARA_H_1-5-SATHAKSSPYQKKTE	5071	12.24728997	11.68	Dctl	13.211245	NA
IgE	2665-320	ARA_H_1	6	KSSPYQKKTENPCAQ	ARA_H_1-6-KSSPYQKKTENPCAQ	238	7.057222677	2.082	Dctl	10.799432	NA
IgG4	2665-320	ARA_H_1	6	KSSPYQKKTENPCAQ	ARA_H_1-6-KSSPYQKKTENPCAQ	841	9.436401383	2.28	Dctl	10.909797	NA
IgE	2665-320	ARA_H_1	7	QKKTENPCAQRCLQS	ARA_H_1-7-QKKTENPCAQRCLQS	186	6.27013623	1.197	Dctl	10.977566	NA
IgG4	2665-320	ARA_H_1	7	QKKTENPCAQRCLQS	ARA_H_1-7-QKKTENPCAQRCLQS	894	9.417538274	2.287	Dctl	11.15757	NA
IgE	2665-320	ARA_H_1	8	NPCAQRCLQSCQQEP	ARA_H_1-8-NPCAQRCLQSCQQEP	210	6.60257251	1.343	Dctl	10.360322	NA
IgG4	2665-320	ARA_H_1	8	NPCAQRCLQSCQQEP	ARA_H_1-8-NPCAQRCLQSCQQEP	928	9.398425261	1.859	Dctl	11.387317	NA
IgE	2665-320	ARA_H_1	9	RCLQSCQQEPDDLKQ	ARA_H_1-9-RCLQSCQQEPDDLKQ	200	6.716702717	1.71	Dctl	10.903929	NA
IgG4	2665-320	ARA_H_1	9	RCLQSCQQEPDDLKQ	ARA_H_1-9-RCLQSCQQEPDDLKQ	1664	10.52047237	4.268	Dctl	12.11972	NA
IgE	2665-320	ARA_H_1	10	CQQEPDDLKQKACES	ARA_H_1-10-CQQEPDDLKQKACES	290	7.540546454	2.431	Dctl	14.102138	NA
IgG4	2665-320	ARA_H_1	10	CQQEPDDLKQKACES	ARA_H_1-10-CQQEPDDLKQKACES	993	9.761303611	3.138	Dctl	11.346327	NA
IgE	2665-320	ARA_H_1	11	DDLKQKACESRCTKL	ARA_H_1-11-DDLKQKACESRCTKL	292	7.452685933	1.878	Dctl	11.404799	NA
IgG4	2665-320	ARA_H_1	11	DDLKQKACESRCTKL	ARA_H_1-11-DDLKQKACESRCTKL	1480	10.32288698	3.355	Dctl	12.129205	NA
IgE	2665-320	ARA_H_1	12	KACESRCTKLEYDPR	ARA_H_1-12-KACESRCTKLEYDPR	406	8.234477315	3.656	Dctl	12.487982	NA
IgG4	2665-320	ARA_H_1	12	KACESRCTKLEYDPR	ARA_H_1-12-KACESRCTKLEYDPR	2070	10.91427377	5.525	Dctl	12.605591	NA
IgE	2665-320	ARA_H_1	13	RCTKLEYDPRCVYDP	ARA_H_1-13-RCTKLEYDPRCVYDP	440	8.367104504	3.924	Dctl	13.790045	NA
IgG4	2665-320	ARA_H_1	13	RCTKLEYDPRCVYDP	ARA_H_1-13-RCTKLEYDPRCVYDP	2677	11.26962407	6.342	Dctl	12.601113	NA
IgE	2665-320	ARA_H_1	14	EYDPRCVYDPRGHTG	ARA_H_1-14-EYDPRCVYDPRGHTG	217	6.716702717	1.299	Dctl	11.750722	NA
IgG4	2665-320	ARA_H_1	14	EYDPRCVYDPRGHTG	ARA_H_1-14-EYDPRCVYDPRGHTG	917	9.436401383	1.395	Dctl	11.42948	NA
IgE	2665-320	ARA_H_1	15	CVYDPRGHTGTTNQR	ARA_H_1-15-CVYDPRGHTGTTNQR	444	8.384477216	3.904	Dctl	12.392661	NA
IgG4	2665-320	ARA_H_1	15	CVYDPRGHTGTTNQR	ARA_H_1-15-CVYDPRGHTGTTNQR	1193	10.01520739	3.196	Dctl	11.999775	NA
IgE	2665-320	ARA_H_1	16	RGHTGTTNQRSPPGE	ARA_H_1-16-RGHTGTTNQRSPPGE	208	6.395388268	1.157	Dctl	10.235138	NA
IgG4	2665-320	ARA_H_1	16	RGHTGTTNQRSPPGE	ARA_H_1-16-RGHTGTTNQRSPPGE	1054	9.641782685	1.927	Dctl	11.479508	NA
IgE	2665-320	ARA_H_1	17	TTNQRSPPGERTRGR	ARA_H_1-17-TTNQRSPPGERTRGR	189	6.325152311	0.988	Dctl	8.237853	NA
IgG4	2665-320	ARA_H_1	17	TTNQRSPPGERTRGR	ARA_H_1-17-TTNQRSPPGERTRGR	1008	9.734457348	2.675	Dctl	9.662351	NA
IgE	2665-320	ARA_H_1	18	SPPGERTRGRQPGDY	ARA_H_1-18-SPPGERTRGRQPGDY	142	5.008064044	0.254	Dctl	5.047869	NA
IgG4	2665-320	ARA_H_1	18	SPPGERTRGRQPGDY	ARA_H_1-18-SPPGERTRGRQPGDY	780	9.348398489	1.957	Dctl	10.575321	NA
IgE	2665-320	ARA_H_1	19	RTRGRQPGDYDDDRR	ARA_H_1-19-RTRGRQPGDYDDDRR	211	6.429264259	1.182	Dctl	12.391127	NA
IgG4	2665-320	ARA_H_1	19	RTRGRQPGDYDDDRR	ARA_H_1-19-RTRGRQPGDYDDDRR	867	9.552382895	2.278	Dctl	10.366207	NA
IgE	2665-320	ARA_H_1	20	QPGDYDDDRRQPRRE	ARA_H_1-20-QPGDYDDDRRQPRRE	172	5.837413193	0.411	Dctl	8.061195	NA
IgG4	2665-320	ARA_H_1	20	QPGDYDDDRRQPRRE	ARA_H_1-20-QPGDYDDDRRQPRRE	926	9.497554549	3.076	Dctl	10.755459	NA
IgE	2665-320	ARA_H_1	21	DDDRRQPRREEGGRW	ARA_H_1-21-DDDRRQPRREEGGRW	191	6.412425692	1.183	Dctl	10.119556	NA
IgG4	2665-320	ARA_H_1	21	DDDRRQPRREEGGRW	ARA_H_1-21-DDDRRQPRREEGGRW	728	9.245198598	1.85	Dctl	9.240747	NA
IgE	2665-320	ARA_H_1	22	QPRREEGGRWGPAGP	ARA_H_1-22-QPRREEGGRWGPAGP	133	4.86702323	0.269	Dctl	6.775797	NA
IgG4	2665-320	ARA_H_1	22	QPRREEGGRWGPAGP	ARA_H_1-22-QPRREEGGRWGPAGP	849	9.359422404	2.262	Dctl	10.738001	NA
IgE	2665-320	ARA_H_1	23	EGGRWGPAGPRERER	ARA_H_1-23-EGGRWGPAGPRERER	228	6.884829745	1.493	Dctl	10.565606	NA
IgG4	2665-320	ARA_H_1	23	EGGRWGPAGPRERER	ARA_H_1-23-EGGRWGPAGPRERER	843	9.308000004	1.6	Dctl	10.035136	NA
IgE	2665-320	ARA_H_1	24	GPAGPREREREEDWR	ARA_H_1-24-GPAGPREREREEDWR	210	6.572571217	1.431	Dctl	12.001781	NA
IgG4	2665-320	ARA_H_1	24	GPAGPREREREEDWR	ARA_H_1-24-GPAGPREREREEDWR	970	9.565770479	2.125	Dctl	11.329324	NA
IgE	2665-320	ARA_H_1	25	REREREEDWRQPRED	ARA_H_1-25-REREREEDWRQPRED	292	7.608653941	0.826	Dctl	12.566232	NA
IgG4	2665-320	ARA_H_1	25	REREREEDWRQPRED	ARA_H_1-25-REREREEDWRQPRED	997	9.72936758	2.481	Dctl	11.735847	NA
IgE	2665-320	ARA_H_1	26	EEDWRQPREDWRRPS	ARA_H_1-26-EEDWRQPREDWRRPS	316	7.652335825	3.074	Dctl	10.707423	NA
IgG4	2665-320	ARA_H_1	26	EEDWRQPREDWRRPS	ARA_H_1-26-EEDWRQPREDWRRPS	1193	9.650784357	2.234	Dctl	11.268314	NA
IgE	2665-320	ARA_H_1	27	QPREDWRRPSHQQPR	ARA_H_1-27-QPREDWRRPSHQQPR	120	4.238864082	0.069	Dctl	4.817363	NA
IgG4	2665-320	ARA_H_1	27	QPREDWRRPSHQQPR	ARA_H_1-27-QPREDWRRPSHQQPR	454	8.450596932	1.289	Dctl	10.630907	NA
IgE	2665-320	ARA_H_1	28	WRRPSHQQPRKIRPE	ARA_H_1-28-WRRPSHQQPRKIRPE	251	7.171717122	1.467	Dctl	11.759565	NA
IgG4	2665-320	ARA_H_1	28	WRRPSHQQPRKIRPE	ARA_H_1-28-WRRPSHQQPRKIRPE	1892	10.77136651	4.994	Dctl	12.016791	NA
IgE	2665-320	ARA_H_1	29	HQQPRKIRPEGREGE	ARA_H_1-29-HQQPRKIRPEGREGE	208	6.412425692	0.204	Dctl	10.729356	NA
IgG4	2665-320	ARA_H_1	29	HQQPRKIRPEGREGE	ARA_H_1-29-HQQPRKIRPEGREGE	1563	10.26309432	2.417	Dctl	12.118972	NA
IgE	2665-320	ARA_H_1	30	KIRPEGREGEQEWGT	ARA_H_1-30-KIRPEGREGEQEWGT	215	6.60257251	1.113	Dctl	9.971013	NA
IgG4	2665-320	ARA_H_1	30	KIRPEGREGEQEWGT	ARA_H_1-30-KIRPEGREGEQEWGT	756	9.084412538	1.243	Dctl	10.213763	NA
IgE	2665-320	ARA_H_1	31	GREGEQEWGTPGSHV	ARA_H_1-31-GREGEQEWGTPGSHV	172	6.048301335	0.898	Dctl	9.502579	NA
IgG4	2665-320	ARA_H_1	31	GREGEQEWGTPGSHV	ARA_H_1-31-GREGEQEWGTPGSHV	562	8.761055947	1.787	Dctl	9.519309	NA
IgE	2665-320	ARA_H_1	32	QEWGTPGSHVREETS	ARA_H_1-32-QEWGTPGSHVREETS	219	6.702920524	1	Dctl	9.525344	NA
IgG4	2665-320	ARA_H_1	32	QEWGTPGSHVREETS	ARA_H_1-32-QEWGTPGSHVREETS	676	8.810092898	1.355	Dctl	9.921841	NA
IgE	2665-320	ARA_H_1	33	PGSHVREETSRNNPF	ARA_H_1-33-PGSHVREETSRNNPF	192	6.412425692	0.967	Dctl	10.149621	NA
IgG4	2665-320	ARA_H_1	33	PGSHVREETSRNNPF	ARA_H_1-33-PGSHVREETSRNNPF	840	9.428048213	2.003	Dctl	10.322539	NA
IgE	2665-320	ARA_H_1	34	REETSRNNPFYFPSR	ARA_H_1-34-REETSRNNPFYFPSR	211	6.541932764	1.178	Dctl	13.027394	NA
IgG4	2665-320	ARA_H_1	34	REETSRNNPFYFPSR	ARA_H_1-34-REETSRNNPFYFPSR	722	8.860624645	1.06	Dctl	9.379175	NA
IgE	2665-320	ARA_H_1	35	RNNPFYFPSRRFSTR	ARA_H_1-35-RNNPFYFPSRRFSTR	167	6.17350702	0.785	Dctl	9.803427	NA
IgG4	2665-320	ARA_H_1	35	RNNPFYFPSRRFSTR	ARA_H_1-35-RNNPFYFPSRRFSTR	412	7.98214385	0.919	Dctl	9.182385	NA
IgE	2665-320	ARA_H_1	36	YFPSRRFSTRYGNQN	ARA_H_1-36-YFPSRRFSTRYGNQN	213	6.689005398	1.234	Dctl	9.64101	NA
IgG4	2665-320	ARA_H_1	36	YFPSRRFSTRYGNQN	ARA_H_1-36-YFPSRRFSTRYGNQN	696	9.113354177	1.459	Dctl	10.605904	NA
IgE	2665-320	ARA_H_1	37	RFSTRYGNQNGRIRV	ARA_H_1-37-RFSTRYGNQNGRIRV	167	5.216415807	0.138	Dctl	7.189038	NA
IgG4	2665-320	ARA_H_1	37	RFSTRYGNQNGRIRV	ARA_H_1-37-RFSTRYGNQNGRIRV	503	8.530800487	1.258	Dctl	8.833413	NA
IgE	2665-320	ARA_H_1	38	YGNQNGRIRVLQRFD	ARA_H_1-38-YGNQNGRIRVLQRFD	213	6.631962606	1.139	Dctl	8.718511	NA
IgG4	2665-320	ARA_H_1	38	YGNQNGRIRVLQRFD	ARA_H_1-38-YGNQNGRIRVLQRFD	985	9.481498817	2.347	Dctl	8.903768	NA
IgE	2665-320	ARA_H_1	39	GRIRVLQRFDQRSRQ	ARA_H_1-39-GRIRVLQRFDQRSRQ	202	6.646436139	1.209	Dctl	9.169824	NA
IgG4	2665-320	ARA_H_1	39	GRIRVLQRFDQRSRQ	ARA_H_1-39-GRIRVLQRFDQRSRQ	385	7.83826498	0.444	Dctl	8.579852	NA
IgE	2665-320	ARA_H_1	40	LQRFDQRSRQFQNLQ	ARA_H_1-40-LQRFDQRSRQFQNLQ	215	6.631962606	1.328	Dctl	10.468697	NA
IgG4	2665-320	ARA_H_1	40	LQRFDQRSRQFQNLQ	ARA_H_1-40-LQRFDQRSRQFQNLQ	634	8.764377444	1.289	Dctl	8.658145	NA
IgE	2665-320	ARA_H_1	41	QRSRQFQNLQNHRIV	ARA_H_1-41-QRSRQFQNLQNHRIV	135	4.765055929	-0.018	Dctl	9.271412	NA
IgG4	2665-320	ARA_H_1	41	QRSRQFQNLQNHRIV	ARA_H_1-41-QRSRQFQNLQNHRIV	539	8.507204088	1.144	Dctl	10.623791	NA
IgE	2665-320	ARA_H_1	42	FQNLQNHRIVQIEAK	ARA_H_1-42-FQNLQNHRIVQIEAK	244	6.967848613	1.351	Dctl	10.443548	NA
IgG4	2665-320	ARA_H_1	42	FQNLQNHRIVQIEAK	ARA_H_1-42-FQNLQNHRIVQIEAK	470	8.154063817	0.951	Dctl	9.664268	NA
IgE	2665-320	ARA_H_1	43	NHRIVQIEAKPNTLV	ARA_H_1-43-NHRIVQIEAKPNTLV	250	7.249625368	2.102	Dctl	8.5497	NA
IgG4	2665-320	ARA_H_1	43	NHRIVQIEAKPNTLV	ARA_H_1-43-NHRIVQIEAKPNTLV	569	8.617838536	1.152	Dctl	9.291429	NA
IgE	2665-320	ARA_H_1	44	QIEAKPNTLVLPKHA	ARA_H_1-44-QIEAKPNTLVLPKHA	237	6.932852391	1.567	Dctl	10.745079	NA
IgG4	2665-320	ARA_H_1	44	QIEAKPNTLVLPKHA	ARA_H_1-44-QIEAKPNTLVLPKHA	1301	10.15462957	3.245	Dctl	11.504482	NA
IgE	2665-320	ARA_H_1	45	PNTLVLPKHADADNI	ARA_H_1-45-PNTLVLPKHADADNI	204	6.587649848	1.54	Dctl	10.719161	NA
IgG4	2665-320	ARA_H_1	45	PNTLVLPKHADADNI	ARA_H_1-45-PNTLVLPKHADADNI	714	9.071062833	1.831	Dctl	10.741799	NA
IgE	2665-320	ARA_H_1	46	LPKHADADNILVIQQ	ARA_H_1-46-LPKHADADNILVIQQ	134	4.711523919	0.209	Dctl	6.731906	NA
IgG4	2665-320	ARA_H_1	46	LPKHADADNILVIQQ	ARA_H_1-46-LPKHADADNILVIQQ	651	8.806875117	1.113	Dctl	8.134088	NA
IgE	2665-320	ARA_H_1	47	DADNILVIQQGQATV	ARA_H_1-47-DADNILVIQQGQATV	133	4.915552616	0.308	Dctl	6.814158	NA
IgG4	2665-320	ARA_H_1	47	DADNILVIQQGQATV	ARA_H_1-47-DADNILVIQQGQATV	248	6.148298056	-0.003	Dctl	7.421065	NA
IgE	2665-320	ARA_H_1	48	LVIQQGQATVTVANG	ARA_H_1-48-LVIQQGQATVTVANG	193	6.27013623	0.94	Dctl	7.834025	NA
IgG4	2665-320	ARA_H_1	48	LVIQQGQATVTVANG	ARA_H_1-48-LVIQQGQATVTVANG	266	6.567606409	0.242	Dctl	7.247288	NA
IgE	2665-320	ARA_H_1	49	GQATVTVANGNNRKS	ARA_H_1-49-GQATVTVANGNNRKS	137	5.398452592	0.726	Dctl	9.799955	NA
IgG4	2665-320	ARA_H_1	49	GQATVTVANGNNRKS	ARA_H_1-49-GQATVTVANGNNRKS	546	8.606779139	0.971	Dctl	10.032882	NA
IgE	2665-320	ARA_H_1	50	TVANGNNRKSFNLDE	ARA_H_1-50-TVANGNNRKSFNLDE	183	5.981372933	0.886	Dctl	9.381191	NA
IgG4	2665-320	ARA_H_1	50	TVANGNNRKSFNLDE	ARA_H_1-50-TVANGNNRKSFNLDE	1022	9.629085235	2.005	Dctl	10.723192	NA
IgE	2665-320	ARA_H_1	51	NNRKSFNLDEGHALR	ARA_H_1-51-NNRKSFNLDEGHALR	196	6.510629499	1.318	Dctl	10.141409	NA
IgG4	2665-320	ARA_H_1	51	NNRKSFNLDEGHALR	ARA_H_1-51-NNRKSFNLDEGHALR	843	9.317075714	2.045	Dctl	10.48527	NA
IgE	2665-320	ARA_H_1	52	FNLDEGHALRIPSGF	ARA_H_1-52-FNLDEGHALRIPSGF	374	8.045371916	3.892	Dctl	11.623588	NA
IgG4	2665-320	ARA_H_1	52	FNLDEGHALRIPSGF	ARA_H_1-52-FNLDEGHALRIPSGF	986	9.708827019	2.598	Dctl	11.729013	NA
IgE	2665-320	ARA_H_1	53	GHALRIPSGFISYIL	ARA_H_1-53-GHALRIPSGFISYIL	221	6.847733747	1.292	Dctl	9.573606	NA
IgG4	2665-320	ARA_H_1	53	GHALRIPSGFISYIL	ARA_H_1-53-GHALRIPSGFISYIL	276	6.940766165	0.11	Dctl	8.06456	NA
IgE	2665-320	ARA_H_1	54	IPSGFISYILNRHDN	ARA_H_1-54-IPSGFISYILNRHDN	228	6.822462338	1.296	Dctl	8.77197	NA
IgG4	2665-320	ARA_H_1	54	IPSGFISYILNRHDN	ARA_H_1-54-IPSGFISYILNRHDN	770	9.261744775	1.923	Dctl	9.715814	NA
IgE	2665-320	ARA_H_1	55	ISYILNRHDNQNLRV	ARA_H_1-55-ISYILNRHDNQNLRV	235	7.110394445	1.371	Dctl	8.461474	NA
IgG4	2665-320	ARA_H_1	55	ISYILNRHDNQNLRV	ARA_H_1-55-ISYILNRHDNQNLRV	653	8.956669548	1.535	Dctl	8.22458	NA
IgE	2665-320	ARA_H_1	56	NRHDNQNLRVAKISM	ARA_H_1-56-NRHDNQNLRVAKISM	150	5.095040934	0.365	Dctl	7.867398	NA
IgG4	2665-320	ARA_H_1	56	NRHDNQNLRVAKISM	ARA_H_1-56-NRHDNQNLRVAKISM	775	9.213957262	1.408	Dctl	9.322419	NA
IgE	2665-320	ARA_H_1	57	QNLRVAKISMPVNTP	ARA_H_1-57-QNLRVAKISMPVNTP	239	7.099915712	1.875	Dctl	10.986444	NA
IgG4	2665-320	ARA_H_1	57	QNLRVAKISMPVNTP	ARA_H_1-57-QNLRVAKISMPVNTP	596	8.83558	1.609	Dctl	10.477484	NA
IgE	2665-320	ARA_H_1	58	AKISMPVNTPGQFED	ARA_H_1-58-AKISMPVNTPGQFED	211	6.835153376	1.536	Dctl	11.735995	NA
IgG4	2665-320	ARA_H_1	58	AKISMPVNTPGQFED	ARA_H_1-58-AKISMPVNTPGQFED	855	9.440559901	2.688	Dctl	11.191116	NA
IgE	2665-320	ARA_H_1	59	PVNTPGQFEDFFPAS	ARA_H_1-59-PVNTPGQFEDFFPAS	216	6.689005398	1.46	Dctl	13.816868	NA
IgG4	2665-320	ARA_H_1	59	PVNTPGQFEDFFPAS	ARA_H_1-59-PVNTPGQFEDFFPAS	527	8.378732826	0.965	Dctl	10.139598	NA
IgE	2665-320	ARA_H_1	60	GQFEDFFPASSRDQS	ARA_H_1-60-GQFEDFFPASSRDQS	218	6.660765911	1.508	Dctl	12.171212	NA
IgG4	2665-320	ARA_H_1	60	GQFEDFFPASSRDQS	ARA_H_1-60-GQFEDFFPASSRDQS	911	9.548534941	2.342	Dctl	10.770138	NA
IgE	2665-320	ARA_H_1	61	FFPASSRDQSSYLQG	ARA_H_1-61-FFPASSRDQSSYLQG	215	6.809658669	1.617	Dctl	10.759497	NA
IgG4	2665-320	ARA_H_1	61	FFPASSRDQSSYLQG	ARA_H_1-61-FFPASSRDQSSYLQG	338	7.246512892	0.106	Dctl	9.59428	NA
IgE	2665-320	ARA_H_1	62	SRDQSSYLQGFSRNT	ARA_H_1-62-SRDQSSYLQGFSRNT	184	6.27013623	1.167	Dctl	7.097331	NA
IgG4	2665-320	ARA_H_1	62	SRDQSSYLQGFSRNT	ARA_H_1-62-SRDQSSYLQGFSRNT	443	7.568724022	0.331	Dctl	9.04079	NA
IgE	2665-320	ARA_H_1	63	SYLQGFSRNTLEAAF	ARA_H_1-63-SYLQGFSRNTLEAAF	247	7.00201598	1.681	Dctl	11.009678	NA
IgG4	2665-320	ARA_H_1	63	SYLQGFSRNTLEAAF	ARA_H_1-63-SYLQGFSRNTLEAAF	446	7.806395152	0.507	Dctl	7.758233	NA
IgE	2665-320	ARA_H_1	64	FSRNTLEAAFNAEFN	ARA_H_1-64-FSRNTLEAAFNAEFN	129	5.095040934	0.313	Dctl	7.754267	NA
IgG4	2665-320	ARA_H_1	64	FSRNTLEAAFNAEFN	ARA_H_1-64-FSRNTLEAAFNAEFN	280	7.096462492	0.319	Dctl	9.842374	NA
IgE	2665-320	ARA_H_1	65	LEAAFNAEFNEIRRV	ARA_H_1-65-LEAAFNAEFNEIRRV	155	5.649011483	0.653	Dctl	9.747998	NA
IgG4	2665-320	ARA_H_1	65	LEAAFNAEFNEIRRV	ARA_H_1-65-LEAAFNAEFNEIRRV	260	6.905098534	0.22	Dctl	7.167879	NA
IgE	2665-320	ARA_H_1	66	NAEFNEIRRVLLEEN	ARA_H_1-66-NAEFNEIRRVLLEEN	228	6.967848613	1.567	Dctl	8.211287	NA
IgG4	2665-320	ARA_H_1	66	NAEFNEIRRVLLEEN	ARA_H_1-66-NAEFNEIRRVLLEEN	717	9.146825833	1.931	Dctl	10.516655	NA
IgE	2665-320	ARA_H_1	67	EIRRVLLEENAGGEQ	ARA_H_1-67-EIRRVLLEENAGGEQ	248	7.131126309	1.955	Dctl	10.53803	NA
IgG4	2665-320	ARA_H_1	67	EIRRVLLEENAGGEQ	ARA_H_1-67-EIRRVLLEENAGGEQ	844	9.355022942	2.023	Dctl	10.263259	NA
IgE	2665-320	ARA_H_1	68	LLEENAGGEQEERGQ	ARA_H_1-68-LLEENAGGEQEERGQ	226	6.743878295	1.365	Dctl	9.765721	NA
IgG4	2665-320	ARA_H_1	68	LLEENAGGEQEERGQ	ARA_H_1-68-LLEENAGGEQEERGQ	729	9.144278481	1.987	Dctl	10.536573	NA
IgE	2665-320	ARA_H_1	69	AGGEQEERGQRRWST	ARA_H_1-69-AGGEQEERGQRRWST	243	6.990716529	1.93	Dctl	9.793421	NA
IgG4	2665-320	ARA_H_1	69	AGGEQEERGQRRWST	ARA_H_1-69-AGGEQEERGQRRWST	1234	10.00821995	2.617	Dctl	10.479768	NA
IgE	2665-320	ARA_H_1	70	EERGQRRWSTRSSEN	ARA_H_1-70-EERGQRRWSTRSSEN	211	6.660765911	1.047	Dctl	8.501139	NA
IgG4	2665-320	ARA_H_1	70	EERGQRRWSTRSSEN	ARA_H_1-70-EERGQRRWSTRSSEN	664	8.965354387	1.504	Dctl	9.599918	NA
IgE	2665-320	ARA_H_1	71	RRWSTRSSENNEGVI	ARA_H_1-71-RRWSTRSSENNEGVI	279	7.305414163	2.222	Dctl	8.684355	NA
IgG4	2665-320	ARA_H_1	71	RRWSTRSSENNEGVI	ARA_H_1-71-RRWSTRSSENNEGVI	1260	10.08328123	2.683	Dctl	9.745672	NA
IgE	2665-320	ARA_H_1	72	RSSENNEGVIVKVSK	ARA_H_1-72-RSSENNEGVIVKVSK	183	6.17350702	0.718	Dctl	10.637366	NA
IgG4	2665-320	ARA_H_1	72	RSSENNEGVIVKVSK	ARA_H_1-72-RSSENNEGVIVKVSK	637	9.030256146	1.465	Dctl	10.650612	NA
IgE	2665-320	ARA_H_1	73	NEGVIVKVSKEHVEE	ARA_H_1-73-NEGVIVKVSKEHVEE	207	6.47863193	1.235	Dctl	10.262464	NA
IgG4	2665-320	ARA_H_1	73	NEGVIVKVSKEHVEE	ARA_H_1-73-NEGVIVKVSKEHVEE	656	9.06568817	1.822	Dctl	10.617461	NA
IgE	2665-320	ARA_H_1	74	VKVSKEHVEELTKHA	ARA_H_1-74-VKVSKEHVEELTKHA	313	7.708594133	2.767	Dctl	11.811444	NA
IgG4	2665-320	ARA_H_1	74	VKVSKEHVEELTKHA	ARA_H_1-74-VKVSKEHVEELTKHA	1775	10.6545027	4.932	Dctl	12.501756	NA
IgE	2665-320	ARA_H_1	75	EHVEELTKHAKSVSK	ARA_H_1-75-EHVEELTKHAKSVSK	400	8.145570413	3.597	Dctl	12.117618	NA
IgG4	2665-320	ARA_H_1	75	EHVEELTKHAKSVSK	ARA_H_1-75-EHVEELTKHAKSVSK	1591	10.42715676	3.666	Dctl	12.117687	NA
IgE	2665-320	ARA_H_1	76	LTKHAKSVSKKGSEE	ARA_H_1-76-LTKHAKSVSKKGSEE	245	7.120797617	2.015	Dctl	11.239134	NA
IgG4	2665-320	ARA_H_1	76	LTKHAKSVSKKGSEE	ARA_H_1-76-LTKHAKSVSKKGSEE	1001	9.737840578	2.736	Dctl	11.591537	NA
IgE	2665-320	ARA_H_1	77	KSVSKKGSEEEGDIT	ARA_H_1-77-KSVSKKGSEEEGDIT	247	7.00201598	1.6	Dctl	10.72545	NA
IgG4	2665-320	ARA_H_1	77	KSVSKKGSEEEGDIT	ARA_H_1-77-KSVSKKGSEEEGDIT	841	9.252313066	1.899	Dctl	10.194944	NA
IgE	2665-320	ARA_H_1	78	KGSEEEGDITNPINL	ARA_H_1-78-KGSEEEGDITNPINL	197	6.60257251	1.403	Dctl	13.892689	NA
IgG4	2665-320	ARA_H_1	78	KGSEEEGDITNPINL	ARA_H_1-78-KGSEEEGDITNPINL	837	9.477456809	2.495	Dctl	11.227409	NA
IgE	2665-320	ARA_H_1	79	EGDITNPINLREGEP	ARA_H_1-79-EGDITNPINLREGEP	135	5.216415807	0.475	Dctl	11.663117	NA
IgG4	2665-320	ARA_H_1	79	EGDITNPINLREGEP	ARA_H_1-79-EGDITNPINLREGEP	696	9.126319955	1.997	Dctl	10.656568	NA
IgE	2665-320	ARA_H_1	80	NPINLREGEPDLSNN	ARA_H_1-80-NPINLREGEPDLSNN	214	6.757276502	1.3	Dctl	10.639021	NA
IgG4	2665-320	ARA_H_1	80	NPINLREGEPDLSNN	ARA_H_1-80-NPINLREGEPDLSNN	967	9.668620934	2.414	Dctl	11.350595	NA
IgE	2665-320	ARA_H_1	81	REGEPDLSNNFGKLF	ARA_H_1-81-REGEPDLSNNFGKLF	217	6.674954748	1.232	Dctl	14.085416	NA
IgG4	2665-320	ARA_H_1	81	REGEPDLSNNFGKLF	ARA_H_1-81-REGEPDLSNNFGKLF	857	9.387696478	2.155	Dctl	10.546964	NA
IgE	2665-320	ARA_H_1	82	DLSNNFGKLFEVKPD	ARA_H_1-82-DLSNNFGKLFEVKPD	295	7.460898065	1.209	Dctl	14.045667	NA
IgG4	2665-320	ARA_H_1	82	DLSNNFGKLFEVKPD	ARA_H_1-82-DLSNNFGKLFEVKPD	3673	11.68292922	5.601	Dctl	13.141299	NA
IgE	2665-320	ARA_H_1	83	FGKLFEVKPDKKNPQ	ARA_H_1-83-FGKLFEVKPDKKNPQ	358	7.895902338	3.164	Dctl	14.165896	NA
IgG4	2665-320	ARA_H_1	83	FGKLFEVKPDKKNPQ	ARA_H_1-83-FGKLFEVKPDKKNPQ	1539	10.21292315	2.579	Dctl	12.129394	NA
IgE	2665-320	ARA_H_1	84	EVKPDKKNPQLQDLD	ARA_H_1-84-EVKPDKKNPQLQDLD	224	6.847733747	1.576	Dctl	12.437543	NA
IgG4	2665-320	ARA_H_1	84	EVKPDKKNPQLQDLD	ARA_H_1-84-EVKPDKKNPQLQDLD	918	9.515406206	2.764	Dctl	11.321388	NA
IgE	2665-320	ARA_H_1	85	KKNPQLQDLDMMLTC	ARA_H_1-85-KKNPQLQDLDMMLTC	228	6.909040874	1.758	Dctl	13.231089	NA
IgG4	2665-320	ARA_H_1	85	KKNPQLQDLDMMLTC	ARA_H_1-85-KKNPQLQDLDMMLTC	424	7.591343048	0.316	Dctl	10.370687	NA
IgE	2665-320	ARA_H_1	86	LQDLDMMLTCVEIKE	ARA_H_1-86-LQDLDMMLTCVEIKE	136	4.962539717	0.371	Dctl	7.890309	NA
IgG4	2665-320	ARA_H_1	86	LQDLDMMLTCVEIKE	ARA_H_1-86-LQDLDMMLTCVEIKE	820	9.409074847	2.169	Dctl	9.20897	NA
IgE	2665-320	ARA_H_1	87	MMLTCVEIKEGALML	ARA_H_1-87-MMLTCVEIKEGALML	175	5.862426308	0.662	Dctl	8.478981	NA
IgG4	2665-320	ARA_H_1	87	MMLTCVEIKEGALML	ARA_H_1-87-MMLTCVEIKEGALML	302	6.536869118	0.031	Dctl	8.380203	NA
IgE	2665-320	ARA_H_1	88	VEIKEGALMLPHFNS	ARA_H_1-88-VEIKEGALMLPHFNS	285	7.452685933	2.355	Dctl	12.304397	NA
IgG4	2665-320	ARA_H_1	88	VEIKEGALMLPHFNS	ARA_H_1-88-VEIKEGALMLPHFNS	1716	10.60534157	4.145	Dctl	11.959446	NA
IgE	2665-320	ARA_H_1	89	GALMLPHFNSKAMVI	ARA_H_1-89-GALMLPHFNSKAMVI	279	7.350311492	2.014	Dctl	11.650269	NA
IgG4	2665-320	ARA_H_1	89	GALMLPHFNSKAMVI	ARA_H_1-89-GALMLPHFNSKAMVI	658	8.610475033	0.875	Dctl	10.328762	NA
IgE	2665-320	ARA_H_1	90	PHFNSKAMVIVVVNK	ARA_H_1-90-PHFNSKAMVIVVVNK	145	5.254707045	0.329	Dctl	8.020597	NA
IgG4	2665-320	ARA_H_1	90	PHFNSKAMVIVVVNK	ARA_H_1-90-PHFNSKAMVIVVVNK	479	8.356896621	0.872	Dctl	8.69256	NA
IgE	2665-320	ARA_H_1	91	KAMVIVVVNKGTGNL	ARA_H_1-91-KAMVIVVVNKGTGNL	228	6.860205364	1.406	Dctl	8.916027	NA
IgG4	2665-320	ARA_H_1	91	KAMVIVVVNKGTGNL	ARA_H_1-91-KAMVIVVVNKGTGNL	612	8.819703404	1.193	Dctl	9.164654	NA
IgE	2665-320	ARA_H_1	92	VVVNKGTGNLELVAV	ARA_H_1-92-VVVNKGTGNLELVAV	127	4.599418304	0.18	Dctl	6.730633	NA
IgG4	2665-320	ARA_H_1	92	VVVNKGTGNLELVAV	ARA_H_1-92-VVVNKGTGNLELVAV	243	6.245765203	-0.009	Dctl	6.614564	NA
IgE	2665-320	ARA_H_1	93	GTGNLELVAVRKEQQ	ARA_H_1-93-GTGNLELVAVRKEQQ	230	7.057222677	2.075	Dctl	6.852729	NA
IgG4	2665-320	ARA_H_1	93	GTGNLELVAVRKEQQ	ARA_H_1-93-GTGNLELVAVRKEQQ	1282	10.12909111	4.441	Dctl	8.937409	NA
IgE	2665-320	ARA_H_1	94	ELVAVRKEQQQRGRR	ARA_H_1-94-ELVAVRKEQQQRGRR	238	6.97932788	1.809	Dctl	11.251254	NA
IgG4	2665-320	ARA_H_1	94	ELVAVRKEQQQRGRR	ARA_H_1-94-ELVAVRKEQQQRGRR	970	9.625436771	2.804	Dctl	10.652055	NA
IgE	2665-320	ARA_H_1	95	RKEQQQRGRREEEED	ARA_H_1-95-RKEQQQRGRREEEED	215	6.689005398	1.491	Dctl	10.157382	NA
IgG4	2665-320	ARA_H_1	95	RKEQQQRGRREEEED	ARA_H_1-95-RKEQQQRGRREEEED	837	9.430141044	1.931	Dctl	11.301143	NA
IgE	2665-320	ARA_H_1	96	QRGRREEEEDEDEEE	ARA_H_1-96-QRGRREEEEDEDEEE	183	6.212938689	1.015	Dctl	8.6599	NA
IgG4	2665-320	ARA_H_1	96	QRGRREEEEDEDEEE	ARA_H_1-96-QRGRREEEEDEDEEE	992	9.625436771	1.921	Dctl	10.731064	NA
IgE	2665-320	ARA_H_1	97	EEEEDEDEEEEGSNR	ARA_H_1-97-EEEEDEDEEEEGSNR	223	6.783705313	1.098	Dctl	8.879681	NA
IgG4	2665-320	ARA_H_1	97	EEEEDEDEEEEGSNR	ARA_H_1-97-EEEEDEDEEEEGSNR	795	9.296574486	1.905	Dctl	10.316148	NA
IgE	2665-320	ARA_H_1	98	EDEEEEGSNREVRRY	ARA_H_1-98-EDEEEEGSNREVRRY	192	6.412425692	1.227	Dctl	7.937127	NA
IgG4	2665-320	ARA_H_1	98	EDEEEEGSNREVRRY	ARA_H_1-98-EDEEEEGSNREVRRY	862	9.419646396	2.043	Dctl	8.89691	NA
IgE	2665-320	ARA_H_1	99	EGSNREVRRYTARLK	ARA_H_1-99-EGSNREVRRYTARLK	204	6.631962606	1.423	Dctl	9.672018	NA
IgG4	2665-320	ARA_H_1	99	EGSNREVRRYTARLK	ARA_H_1-99-EGSNREVRRYTARLK	762	9.206650625	1.208	Dctl	11.124537	NA
IgE	2665-320	ARA_H_1	100	EVRRYTARLKEGDVF	ARA_H_1-100-EVRRYTARLKEGDVF	233	6.847733747	1.418	Dctl	10.633727	NA
IgG4	2665-320	ARA_H_1	100	EVRRYTARLKEGDVF	ARA_H_1-100-EVRRYTARLKEGDVF	705	9.019176571	1.514	Dctl	11.415752	NA
IgE	2665-320	ARA_H_1	101	TARLKEGDVFIMPAA	ARA_H_1-101-TARLKEGDVFIMPAA	146	5.008064044	0.351	Dctl	7.389557	NA
IgG4	2665-320	ARA_H_1	101	TARLKEGDVFIMPAA	ARA_H_1-101-TARLKEGDVFIMPAA	706	9.041251282	1.818	Dctl	9.992385	NA
IgE	2665-320	ARA_H_1	102	EGDVFIMPAAHPVAI	ARA_H_1-102-EGDVFIMPAAHPVAI	199	6.510629499	1.045	Dctl	9.87647	NA
IgG4	2665-320	ARA_H_1	102	EGDVFIMPAAHPVAI	ARA_H_1-102-EGDVFIMPAAHPVAI	562	8.550173559	1.148	Dctl	10.832295	NA
IgE	2665-320	ARA_H_1	103	IMPAAHPVAINASSE	ARA_H_1-103-IMPAAHPVAINASSE	187	6.212938689	0.929	Dctl	9.952044	NA
IgG4	2665-320	ARA_H_1	103	IMPAAHPVAINASSE	ARA_H_1-103-IMPAAHPVAINASSE	674	8.993931969	1.09	Dctl	10.696965	NA
IgE	2665-320	ARA_H_1	104	HPVAINASSELHLLG	ARA_H_1-104-HPVAINASSELHLLG	205	6.60257251	0.12	Dctl	9.516936	NA
IgG4	2665-320	ARA_H_1	104	HPVAINASSELHLLG	ARA_H_1-104-HPVAINASSELHLLG	933	9.558135649	1.98	Dctl	11.109763	NA
IgE	2665-320	ARA_H_1	105	NASSELHLLGFGINA	ARA_H_1-105-NASSELHLLGFGINA	220	6.920995758	1.27	Dctl	13.022802	NA
IgG4	2665-320	ARA_H_1	105	NASSELHLLGFGINA	ARA_H_1-105-NASSELHLLGFGINA	767	9.228460451	1.828	Dctl	11.885564	NA
IgE	2665-320	ARA_H_1	106	LHLLGFGINAENNHR	ARA_H_1-106-LHLLGFGINAENNHR	1611	10.55667751	19.698	Dctl	14.605952	NA
IgG4	2665-320	ARA_H_1	106	LHLLGFGINAENNHR	ARA_H_1-106-LHLLGFGINAENNHR	2303	11.05518144	5.533	Dctl	13.026796	NA
IgE	2665-320	ARA_H_1	107	FGINAENNHRIFLAG	ARA_H_1-107-FGINAENNHRIFLAG	312	7.729137987	2.846	Dctl	12.264745	NA
IgG4	2665-320	ARA_H_1	107	FGINAENNHRIFLAG	ARA_H_1-107-FGINAENNHRIFLAG	1297	10.17847941	3.555	Dctl	11.666833	NA
IgE	2665-320	ARA_H_1	108	ENNHRIFLAGDKDNV	ARA_H_1-108-ENNHRIFLAGDKDNV	127	4.420938952	0.076	Dctl	6.559176	NA
IgG4	2665-320	ARA_H_1	108	ENNHRIFLAGDKDNV	ARA_H_1-108-ENNHRIFLAGDKDNV	263	6.10760209	0	Dctl	7.835169	NA
IgE	2665-320	ARA_H_1	109	IFLAGDKDNVIDQIE	ARA_H_1-109-IFLAGDKDNVIDQIE	217	6.796740351	1.608	Dctl	8.609391	NA
IgG4	2665-320	ARA_H_1	109	IFLAGDKDNVIDQIE	ARA_H_1-109-IFLAGDKDNVIDQIE	489	8.408758689	1.29	Dctl	8.70937	NA
IgE	2665-320	ARA_H_1	110	DKDNVIDQIEKQAKD	ARA_H_1-110-DKDNVIDQIEKQAKD	239	7.120797617	1.887	Dctl	13.563591	NA
IgG4	2665-320	ARA_H_1	110	DKDNVIDQIEKQAKD	ARA_H_1-110-DKDNVIDQIEKQAKD	1990	10.88481999	6.211	Dctl	12.610865	NA
IgE	2665-320	ARA_H_1	111	IDQIEKQAKDLAFPG	ARA_H_1-111-IDQIEKQAKDLAFPG	234	6.920995758	1.38	Dctl	10.297741	NA
IgG4	2665-320	ARA_H_1	111	IDQIEKQAKDLAFPG	ARA_H_1-111-IDQIEKQAKDLAFPG	651	8.979713937	1.942	Dctl	11.124655	NA
IgE	2665-320	ARA_H_1	112	KQAKDLAFPGSGEQV	ARA_H_1-112-KQAKDLAFPGSGEQV	228	7.024352799	2.186	Dctl	14.403932	NA
IgG4	2665-320	ARA_H_1	112	KQAKDLAFPGSGEQV	ARA_H_1-112-KQAKDLAFPGSGEQV	1250	10.02908155	3.464	Dctl	12.165986	NA
IgE	2665-320	ARA_H_1	113	LAFPGSGEQVEKLIK	ARA_H_1-113-LAFPGSGEQVEKLIK	242	7.057222677	1.692	Dctl	16.018867	NA
IgG4	2665-320	ARA_H_1	113	LAFPGSGEQVEKLIK	ARA_H_1-113-LAFPGSGEQVEKLIK	1100	9.827900032	2.464	Dctl	11.263861	NA
IgE	2665-320	ARA_H_1	114	SGEQVEKLIKNQKES	ARA_H_1-114-SGEQVEKLIKNQKES	213	6.510629499	1.246	Dctl	11.054933	NA
IgG4	2665-320	ARA_H_1	114	SGEQVEKLIKNQKES	ARA_H_1-114-SGEQVEKLIKNQKES	902	9.450904055	2.162	Dctl	10.675703	NA
IgE	2665-320	ARA_H_1	115	EKLIKNQKESHFVSA	ARA_H_1-115-EKLIKNQKESHFVSA	376	8.114674088	2.783	Dctl	12.069826	NA
IgG4	2665-320	ARA_H_1	115	EKLIKNQKESHFVSA	ARA_H_1-115-EKLIKNQKESHFVSA	4283	11.99712691	11.167	Dctl	13.293297	NA
IgE	2665-320	ARA_H_1	116	NQKESHFVSARPQSQ	ARA_H_1-116-NQKESHFVSARPQSQ	230	6.944612376	1.634	Dctl	10.265738	NA
IgG4	2665-320	ARA_H_1	116	NQKESHFVSARPQSQ	ARA_H_1-116-NQKESHFVSARPQSQ	521	8.471069687	0.807	Dctl	11.492524	NA
IgE	2665-320	ARA_H_1	117	HFVSARPQSQSQSPS	ARA_H_1-117-HFVSARPQSQSQSPS	235	6.884829745	1.676	Dctl	10.673486	NA
IgG4	2665-320	ARA_H_1	117	HFVSARPQSQSQSPS	ARA_H_1-117-HFVSARPQSQSQSPS	1717	10.61273125	4.208	Dctl	11.904037	NA
IgE	2665-320	ARA_H_1	118	RPQSQSQSPSSPEKE	ARA_H_1-118-RPQSQSQSPSSPEKE	197	6.429264259	1.238	Dctl	9.756177	NA
IgG4	2665-320	ARA_H_1	118	RPQSQSQSPSSPEKE	ARA_H_1-118-RPQSQSQSPSSPEKE	793	9.319335748	2.023	Dctl	10.852518	NA
IgE	2665-320	ARA_H_1	119	SQSPSSPEKESPEKE	ARA_H_1-119-SQSPSSPEKESPEKE	207	6.646436139	1.154	Dctl	10.475888	NA
IgG4	2665-320	ARA_H_1	119	SQSPSSPEKESPEKE	ARA_H_1-119-SQSPSSPEKESPEKE	879	9.43431762	1.901	Dctl	11.003933	NA
IgE	2665-320	ARA_H_1	120	SPEKESPEKEDQEEE	ARA_H_1-120-SPEKESPEKEDQEEE	187	4.656288968	0.258	Dctl	9.351265	NA
IgG4	2665-320	ARA_H_1	120	SPEKESPEKEDQEEE	ARA_H_1-120-SPEKESPEKEDQEEE	1500	10.29330039	1.921	Dctl	11.447266	NA
IgE	2665-320	ARA_H_1	121	SPEKEDQEEENQGGK	ARA_H_1-121-SPEKEDQEEENQGGK	219	6.770551425	1.672	Dctl	12.484167	NA
IgG4	2665-320	ARA_H_1	121	SPEKEDQEEENQGGK	ARA_H_1-121-SPEKEDQEEENQGGK	916	9.558135649	2.229	Dctl	10.478026	NA
IgE	2665-320	ARA_H_1	122	DQEEENQGGKGPLLS	ARA_H_1-122-DQEEENQGGKGPLLS	185	6.212938689	0.954	Dctl	10.224669	NA
IgG4	2665-320	ARA_H_1	122	DQEEENQGGKGPLLS	ARA_H_1-122-DQEEENQGGKGPLLS	716	9.154441012	1.967	Dctl	10.29386	NA
IgE	2665-320	ARA_H_1	123	NQGGKGPLLSILKAF	ARA_H_1-123-NQGGKGPLLSILKAF	216	6.674954748	1.41	Dctl	10.523002	NA
IgG4	2665-320	ARA_H_1	123	NQGGKGPLLSILKAF	ARA_H_1-123-NQGGKGPLLSILKAF	254	6.612522678	0.115	Dctl	9.148172	NA
IgE	2665-320	ARA_H_1	124	GPLLSILKAFN	ARA_H_1-124-GPLLSILKAFN	147	4.915552616	0.231	Dctl	8.27952	NA
IgG4	2665-320	ARA_H_1	124	GPLLSILKAFN	ARA_H_1-124-GPLLSILKAFN	288	6.505466533	0.042	Dctl	8.930839	NA
IgE	2665-320	ARA_H_10	1	MTDRTQPHTVQVHTT	ARA_H_10-1-MTDRTQPHTVQVHTT	173	6.232257599	1	Dctl	7.493793	NA
IgG4	2665-320	ARA_H_10	1	MTDRTQPHTVQVHTT	ARA_H_10-1-MTDRTQPHTVQVHTT	782	9.245198598	2.217	Dctl	8.280989	NA
IgE	2665-320	ARA_H_10	2	QPHTVQVHTTAGRFG	ARA_H_10-2-QPHTVQVHTTAGRFG	153	5.398452592	0.31	Dctl	9.464455	NA
IgG4	2665-320	ARA_H_10	2	QPHTVQVHTTAGRFG	ARA_H_10-2-QPHTVQVHTTAGRFG	562	8.483215325	1.361	Dctl	10.258253	NA
IgE	2665-320	ARA_H_10	3	QVHTTAGRFGDTAAG	ARA_H_10-3-QVHTTAGRFGDTAAG	131	4.359973019	0.056	Dctl	9.307523	NA
IgG4	2665-320	ARA_H_10	3	QVHTTAGRFGDTAAG	ARA_H_10-3-QVHTTAGRFGDTAAG	1011	9.725964398	2.01	Dctl	11.388439	NA
IgE	2665-320	ARA_H_10	4	AGRFGDTAAGTNRYP	ARA_H_10-4-AGRFGDTAAGTNRYP	186	6.026335057	0.958	Dctl	9.992177	NA
IgG4	2665-320	ARA_H_10	4	AGRFGDTAAGTNRYP	ARA_H_10-4-AGRFGDTAAGTNRYP	1227	10.01799292	2.728	Dctl	11.545701	NA
IgE	2665-320	ARA_H_10	5	DTAAGTNRYPDRGPS	ARA_H_10-5-DTAAGTNRYPDRGPS	130	4.915552616	0.273	Dctl	9.242313	NA
IgG4	2665-320	ARA_H_10	5	DTAAGTNRYPDRGPS	ARA_H_10-5-DTAAGTNRYPDRGPS	916	9.563865556	2.733	Dctl	11.23746	NA
IgE	2665-320	ARA_H_10	6	TNRYPDRGPSTSKVI	ARA_H_10-6-TNRYPDRGPSTSKVI	163	5.328369347	0.329	Dctl	9.889297	NA
IgG4	2665-320	ARA_H_10	6	TNRYPDRGPSTSKVI	ARA_H_10-6-TNRYPDRGPSTSKVI	1045	9.689737758	2.337	Dctl	11.204012	NA
IgE	2665-320	ARA_H_10	7	DRGPSTSKVIAVITG	ARA_H_10-7-DRGPSTSKVIAVITG	118	4.122816864	0.066	Dctl	6.866043	NA
IgG4	2665-320	ARA_H_10	7	DRGPSTSKVIAVITG	ARA_H_10-7-DRGPSTSKVIAVITG	469	8.374391946	1.115	Dctl	8.351709	NA
IgE	2665-320	ARA_H_10	8	TSKVIAVITGLPIGG	ARA_H_10-8-TSKVIAVITGLPIGG	203	6.27013623	0.837	Dctl	8.818526	NA
IgG4	2665-320	ARA_H_10	8	TSKVIAVITGLPIGG	ARA_H_10-8-TSKVIAVITGLPIGG	747	8.213595313	0.548	Dctl	9.273351	NA
IgE	2665-320	ARA_H_10	9	AVITGLPIGGTLLLF	ARA_H_10-9-AVITGLPIGGTLLLF	169	5.862426308	0.821	Dctl	8.046923	NA
IgG4	2665-320	ARA_H_10	9	AVITGLPIGGTLLLF	ARA_H_10-9-AVITGLPIGGTLLLF	248	6.337460837	0.049	Dctl	7.743243	NA
IgE	2665-320	ARA_H_10	10	LPIGGTLLLFAGLAL	ARA_H_10-10-LPIGGTLLLFAGLAL	121	3.667758183	-0.056	Dctl	6.701207	NA
IgG4	2665-320	ARA_H_10	10	LPIGGTLLLFAGLAL	ARA_H_10-10-LPIGGTLLLFAGLAL	253	5.934673496	-0.017	Dctl	6.359648	NA
IgE	2665-320	ARA_H_10	11	TLLLFAGLALAGTLL	ARA_H_10-11-TLLLFAGLALAGTLL	108	3.77191797	-0.048	Dctl	6.969699	NA
IgG4	2665-320	ARA_H_10	11	TLLLFAGLALAGTLL	ARA_H_10-11-TLLLFAGLALAGTLL	190	5.842169092	-0.033	Dctl	6.607281	NA
IgE	2665-320	ARA_H_10	12	AGLALAGTLLGLAVT	ARA_H_10-12-AGLALAGTLLGLAVT	120	3.879337481	-0.099	Dctl	6.894289	NA
IgG4	2665-320	ARA_H_10	12	AGLALAGTLLGLAVT	ARA_H_10-12-AGLALAGTLLGLAVT	227	5.544425492	-0.008	Dctl	6.203628	NA
IgE	2665-320	ARA_H_10	13	AGTLLGLAVTTPLFI	ARA_H_10-13-AGTLLGLAVTTPLFI	231	6.990716529	1.712	Dctl	10.627497	NA
IgG4	2665-320	ARA_H_10	13	AGTLLGLAVTTPLFI	ARA_H_10-13-AGTLLGLAVTTPLFI	436	8.004788054	0.835	Dctl	9.609761	NA
IgE	2665-320	ARA_H_10	14	GLAVTTPLFILFSPV	ARA_H_10-14-GLAVTTPLFILFSPV	141	4.86702323	0.217	Dctl	7.920226	NA
IgG4	2665-320	ARA_H_10	14	GLAVTTPLFILFSPV	ARA_H_10-14-GLAVTTPLFILFSPV	238	5.388626011	-0.139	Dctl	6.794134	NA
IgE	2665-320	ARA_H_10	15	TPLFILFSPVIVPAI	ARA_H_10-15-TPLFILFSPVIVPAI	137	4.962539717	0.014	Dctl	7.413624	NA
IgG4	2665-320	ARA_H_10	15	TPLFILFSPVIVPAI	ARA_H_10-15-TPLFILFSPVIVPAI	302	7.158367637	0.288	Dctl	7.003516	NA
IgE	2665-320	ARA_H_10	16	LFSPVIVPAIIVVGL	ARA_H_10-16-LFSPVIVPAIIVVGL	123	3.921621824	-0.022	Dctl	7.509461	NA
IgG4	2665-320	ARA_H_10	16	LFSPVIVPAIIVVGL	ARA_H_10-16-LFSPVIVPAIIVVGL	216	5.414700639	-0.076	Dctl	6.42768	NA
IgE	2665-320	ARA_H_10	17	IVPAIIVVGLSVAGF	ARA_H_10-17-IVPAIIVVGLSVAGF	105	3.921621824	0	Dctl	7.039543	NA
IgG4	2665-320	ARA_H_10	17	IVPAIIVVGLSVAGF	ARA_H_10-17-IVPAIIVVGLSVAGF	396	7.941640594	1.003	Dctl	7.516541	NA
IgE	2665-320	ARA_H_10	18	IVVGLSVAGFLTSGA	ARA_H_10-18-IVVGLSVAGFLTSGA	129	4.359973019	0.106	Dctl	6.640766	NA
IgG4	2665-320	ARA_H_10	18	IVVGLSVAGFLTSGA	ARA_H_10-18-IVVGLSVAGFLTSGA	306	7.053665613	0.142	Dctl	6.851017	NA
IgE	2665-320	ARA_H_10	19	SVAGFLTSGACGLTG	ARA_H_10-19-SVAGFLTSGACGLTG	196	6.689005398	1.468	Dctl	10.068959	NA
IgG4	2665-320	ARA_H_10	19	SVAGFLTSGACGLTG	ARA_H_10-19-SVAGFLTSGACGLTG	742	9.238048873	1.78	Dctl	11.34145	NA
IgE	2665-320	ARA_H_10	20	LTSGACGLTGLSSFS	ARA_H_10-20-LTSGACGLTGLSSFS	364	7.943563822	3.151	Dctl	12.051924	NA
IgG4	2665-320	ARA_H_10	20	LTSGACGLTGLSSFS	ARA_H_10-20-LTSGACGLTGLSSFS	3340	11.60633628	7.388	Dctl	13.217639	NA
IgE	2665-320	ARA_H_10	21	CGLTGLSSFSWVMNY	ARA_H_10-21-CGLTGLSSFSWVMNY	210	6.60257251	0.192	Dctl	7.251447	NA
IgG4	2665-320	ARA_H_10	21	CGLTGLSSFSWVMNY	ARA_H_10-21-CGLTGLSSFSWVMNY	762	9.027494219	1.359	Dctl	8.296218	NA
IgE	2665-320	ARA_H_10	22	LSSFSWVMNYIRQTH	ARA_H_10-22-LSSFSWVMNYIRQTH	205	6.809658669	1.342	Dctl	10.46057	NA
IgG4	2665-320	ARA_H_10	22	LSSFSWVMNYIRQTH	ARA_H_10-22-LSSFSWVMNYIRQTH	694	9.076417548	1.524	Dctl	10.1932	NA
IgE	2665-320	ARA_H_10	23	WVMNYIRQTHGSVPE	ARA_H_10-23-WVMNYIRQTHGSVPE	409	8.229679186	3.232	Dctl	11.391032	NA
IgG4	2665-320	ARA_H_10	23	WVMNYIRQTHGSVPE	ARA_H_10-23-WVMNYIRQTHGSVPE	6806	12.69628318	15.352	Dctl	13.69593	NA
IgE	2665-320	ARA_H_10	24	IRQTHGSVPEQLEMA	ARA_H_10-24-IRQTHGSVPEQLEMA	195	6.587649848	1.448	Dctl	10.261725	NA
IgG4	2665-320	ARA_H_10	24	IRQTHGSVPEQLEMA	ARA_H_10-24-IRQTHGSVPEQLEMA	1708	10.61641195	8.987	Dctl	12.390418	NA
IgE	2665-320	ARA_H_10	25	GSVPEQLEMAKHRMA	ARA_H_10-25-GSVPEQLEMAKHRMA	263	7.240113831	1.81	Dctl	11.287666	NA
IgG4	2665-320	ARA_H_10	25	GSVPEQLEMAKHRMA	ARA_H_10-25-GSVPEQLEMAKHRMA	1829	10.65718537	4.355	Dctl	12.319728	NA
IgE	2665-320	ARA_H_10	26	QLEMAKHRMADVAGY	ARA_H_10-26-QLEMAKHRMADVAGY	237	7.110394445	2.053	Dctl	11.209205	NA
IgG4	2665-320	ARA_H_10	26	QLEMAKHRMADVAGY	ARA_H_10-26-QLEMAKHRMADVAGY	1472	10.36725205	3.691	Dctl	12.114856	NA
IgE	2665-320	ARA_H_10	27	KHRMADVAGYVGQKT	ARA_H_10-27-KHRMADVAGYVGQKT	241	7.057222677	1.449	Dctl	11.151554	NA
IgG4	2665-320	ARA_H_10	27	KHRMADVAGYVGQKT	ARA_H_10-27-KHRMADVAGYVGQKT	1361	10.18469069	3.312	Dctl	12.466642	NA
IgE	2665-320	ARA_H_10	28	DVAGYVGQKTKDVGQ	ARA_H_10-28-DVAGYVGQKTKDVGQ	168	6.132967248	1.017	Dctl	10.342519	NA
IgG4	2665-320	ARA_H_10	28	DVAGYVGQKTKDVGQ	ARA_H_10-28-DVAGYVGQKTKDVGQ	1308	10.10440354	2.598	Dctl	11.514876	NA
IgE	2665-320	ARA_H_10	29	VGQKTKDVGQKTKEV	ARA_H_10-29-VGQKTKDVGQKTKEV	145	5.216415807	0.46	Dctl	9.380609	NA
IgG4	2665-320	ARA_H_10	29	VGQKTKDVGQKTKEV	ARA_H_10-29-VGQKTKDVGQKTKEV	785	9.254676781	2.474	Dctl	11.064564	NA
IgE	2665-320	ARA_H_10	30	KDVGQKTKEVGQEIQ	ARA_H_10-30-KDVGQKTKEVGQEIQ	105	4.122816864	0.005	Dctl	7.964315	NA
IgG4	2665-320	ARA_H_10	30	KDVGQKTKEVGQEIQ	ARA_H_10-30-KDVGQKTKEVGQEIQ	208	6.440552949	-0.004	Dctl	9.065587	NA
IgE	2665-320	ARA_H_10	31	KTKEVGQEIQTKAQD	ARA_H_10-31-KTKEVGQEIQTKAQD	296	7.493286971	2.415	Dctl	11.550999	NA
IgG4	2665-320	ARA_H_10	31	KTKEVGQEIQTKAQD	ARA_H_10-31-KTKEVGQEIQTKAQD	3358	11.61785818	7.018	Dctl	13.008506	NA
IgE	2665-320	ARA_H_10	32	GQEIQTKAQDSKRT	ARA_H_10-32-GQEIQTKAQDSKRT	129	4.711523919	0.246	Dctl	8.938267	NA
IgG4	2665-320	ARA_H_10	32	GQEIQTKAQDSKRT	ARA_H_10-32-GQEIQTKAQDSKRT	523	8.57308299	1.743	Dctl	9.344302	NA
IgE	2665-320	ARA_H_11	1	MAEALYYGGRQRQEQ	ARA_H_11-1-MAEALYYGGRQRQEQ	219	6.872570091	1.256	Dctl	11.01068	NA
IgG4	2665-320	ARA_H_11	1	MAEALYYGGRQRQEQ	ARA_H_11-1-MAEALYYGGRQRQEQ	1574	10.41029343	3.718	Dctl	12.023617	NA
IgE	2665-320	ARA_H_11	2	YYGGRQRQEQPRSTQ	ARA_H_11-2-YYGGRQRQEQPRSTQ	139	5.432257541	0.564	Dctl	9.805732	NA
IgG4	2665-320	ARA_H_11	2	YYGGRQRQEQPRSTQ	ARA_H_11-2-YYGGRQRQEQPRSTQ	784	9.242819291	1.593	Dctl	9.728961	NA
IgE	2665-320	ARA_H_11	3	QRQEQPRSTQLVKAT	ARA_H_11-3-QRQEQPRSTQLVKAT	182	6.09125529	0.739	Dctl	9.776884	NA
IgG4	2665-320	ARA_H_11	3	QRQEQPRSTQLVKAT	ARA_H_11-3-QRQEQPRSTQLVKAT	752	9.131473813	2.206	Dctl	10.386829	NA
IgE	2665-320	ARA_H_11	4	PRSTQLVKATTAVVA	ARA_H_11-4-PRSTQLVKATTAVVA	96	3.64730099	-0.068	Dctl	7.177892	NA
IgG4	2665-320	ARA_H_11	4	PRSTQLVKATTAVVA	ARA_H_11-4-PRSTQLVKATTAVVA	199	5.671592193	-0.062	Dctl	6.845399	NA
IgE	2665-320	ARA_H_11	5	LVKATTAVVAGGSLL	ARA_H_11-5-LVKATTAVVAGGSLL	160	5.465288481	0.402	Dctl	9.420127	NA
IgG4	2665-320	ARA_H_11	5	LVKATTAVVAGGSLL	ARA_H_11-5-LVKATTAVVAGGSLL	315	6.739457879	0.131	Dctl	9.033562	NA
IgE	2665-320	ARA_H_11	6	TAVVAGGSLLILAGL	ARA_H_11-6-TAVVAGGSLLILAGL	120	4.481449803	-0.062	Dctl	6.828235	NA
IgG4	2665-320	ARA_H_11	6	TAVVAGGSLLILAGL	ARA_H_11-6-TAVVAGGSLLILAGL	195	5.570124392	0.027	Dctl	6.706622	NA
IgE	2665-320	ARA_H_11	7	GGSLLILAGLVLAGT	ARA_H_11-7-GGSLLILAGLVLAGT	133	4.016121668	-0.034	Dctl	6.89968	NA
IgG4	2665-320	ARA_H_11	7	GGSLLILAGLVLAGT	ARA_H_11-7-GGSLLILAGLVLAGT	263	6.337460837	0.049	Dctl	7.290725	NA
IgE	2665-320	ARA_H_11	8	ILAGLVLAGTVIGLT	ARA_H_11-8-ILAGLVLAGTVIGLT	123	3.921621824	0.015	Dctl	7.273872	NA
IgG4	2665-320	ARA_H_11	8	ILAGLVLAGTVIGLT	ARA_H_11-8-ILAGLVLAGTVIGLT	281	6.940766165	0.182	Dctl	7.556747	NA
IgE	2665-320	ARA_H_11	9	VLAGTVIGLTTITPL	ARA_H_11-9-VLAGTVIGLTTITPL	147	5.216415807	0.159	Dctl	8.977109	NA
IgG4	2665-320	ARA_H_11	9	VLAGTVIGLTTITPL	ARA_H_11-9-VLAGTVIGLTTITPL	917	9.521308006	1.718	Dctl	10.013518	NA
IgE	2665-320	ARA_H_11	10	VIGLTTITPLFVIFS	ARA_H_11-10-VIGLTTITPLFVIFS	145	5.177080672	0.034	Dctl	7.198337	NA
IgG4	2665-320	ARA_H_11	10	VIGLTTITPLFVIFS	ARA_H_11-10-VIGLTTITPLFVIFS	752	9.141726623	1.5	Dctl	8.22111	NA
IgE	2665-320	ARA_H_11	11	TITPLFVIFSPVLVP	ARA_H_11-11-TITPLFVIFSPVLVP	302	7.493286971	2.764	Dctl	10.956542	NA
IgG4	2665-320	ARA_H_11	11	TITPLFVIFSPVLVP	ARA_H_11-11-TITPLFVIFSPVLVP	929	9.503529679	1.766	Dctl	8.897967	NA
IgE	2665-320	ARA_H_11	12	FVIFSPVLVPAVITV	ARA_H_11-12-FVIFSPVLVPAVITV	120	4.016121668	0.056	Dctl	7.313969	NA
IgG4	2665-320	ARA_H_11	12	FVIFSPVLVPAVITV	ARA_H_11-12-FVIFSPVLVPAVITV	187	6.086877574	0.015	Dctl	6.513959	NA
IgE	2665-320	ARA_H_11	13	PVLVPAVITVALLGL	ARA_H_11-13-PVLVPAVITVALLGL	128	3.840366134	-0.015	Dctl	7.226157	NA
IgG4	2665-320	ARA_H_11	13	PVLVPAVITVALLGL	ARA_H_11-13-PVLVPAVITVALLGL	226	5.080499893	-0.032	Dctl	6.705846	NA
IgE	2665-320	ARA_H_11	14	AVITVALLGLGFLAS	ARA_H_11-14-AVITVALLGLGFLAS	123	4.179915242	0.028	Dctl	6.646634	NA
IgG4	2665-320	ARA_H_11	14	AVITVALLGLGFLAS	ARA_H_11-14-AVITVALLGLGFLAS	242	6.319560997	0.091	Dctl	6.767641	NA
IgE	2665-320	ARA_H_11	15	ALLGLGFLASGGFGV	ARA_H_11-15-ALLGLGFLASGGFGV	173	5.811958743	0.671	Dctl	8.417746	NA
IgG4	2665-320	ARA_H_11	15	ALLGLGFLASGGFGV	ARA_H_11-15-ALLGLGFLASGGFGV	383	7.020713659	0.164	Dctl	7.16569	NA
IgE	2665-320	ARA_H_11	16	GFLASGGFGVAAITV	ARA_H_11-16-GFLASGGFGVAAITV	198	6.412425692	0.614	Dctl	8.531197	NA
IgG4	2665-320	ARA_H_11	16	GFLASGGFGVAAITV	ARA_H_11-16-GFLASGGFGVAAITV	235	6.536869118	0.046	Dctl	7.70164	NA
IgE	2665-320	ARA_H_11	17	GGFGVAAITVLTWIY	ARA_H_11-17-GGFGVAAITVLTWIY	129	4.420938952	0.181	Dctl	6.752139	NA
IgG4	2665-320	ARA_H_11	17	GGFGVAAITVLTWIY	ARA_H_11-17-GGFGVAAITVLTWIY	266	6.355148941	0	Dctl	7.046068	NA
IgE	2665-320	ARA_H_11	18	AAITVLTWIYRYVTG	ARA_H_11-18-AAITVLTWIYRYVTG	143	5.052205422	0.227	Dctl	7.98452	NA
IgG4	2665-320	ARA_H_11	18	AAITVLTWIYRYVTG	ARA_H_11-18-AAITVLTWIYRYVTG	205	5.842169092	-0.014	Dctl	7.167524	NA
IgE	2665-320	ARA_H_11	19	LTWIYRYVTGKHPPG	ARA_H_11-19-LTWIYRYVTGKHPPG	221	6.860205364	1.703	Dctl	10.922582	NA
IgG4	2665-320	ARA_H_11	19	LTWIYRYVTGKHPPG	ARA_H_11-19-LTWIYRYVTGKHPPG	558	8.133661288	0.92	Dctl	9.92652	NA
IgE	2665-320	ARA_H_11	20	RYVTGKHPPGANQLD	ARA_H_11-20-RYVTGKHPPGANQLD	175	6.004029146	1.203	Dctl	10.266539	NA
IgG4	2665-320	ARA_H_11	20	RYVTGKHPPGANQLD	ARA_H_11-20-RYVTGKHPPGANQLD	2626	11.2578893	9.055	Dctl	12.445149	NA
IgE	2665-320	ARA_H_11	21	KHPPGANQLDTARHK	ARA_H_11-21-KHPPGANQLDTARHK	194	6.325152311	0.92	Dctl	10.26803	NA
IgG4	2665-320	ARA_H_11	21	KHPPGANQLDTARHK	ARA_H_11-21-KHPPGANQLDTARHK	1308	10.11484984	2.407	Dctl	11.775514	NA
IgE	2665-320	ARA_H_11	22	ANQLDTARHKLMGKA	ARA_H_11-22-ANQLDTARHKLMGKA	144	4.962539717	0.323	Dctl	9.643511	NA
IgG4	2665-320	ARA_H_11	22	ANQLDTARHKLMGKA	ARA_H_11-22-ANQLDTARHKLMGKA	936	9.525229169	2.102	Dctl	11.03416	NA
IgE	2665-320	ARA_H_11	23	TARHKLMGKAREIKD	ARA_H_11-23-TARHKLMGKAREIKD	217	6.660765911	1.403	Dctl	10.991831	NA
IgG4	2665-320	ARA_H_11	23	TARHKLMGKAREIKD	ARA_H_11-23-TARHKLMGKAREIKD	4859	12.1748792	10.895	Dctl	13.195588	NA
IgE	2665-320	ARA_H_11	24	LMGKAREIKDFGQQQ	ARA_H_11-24-LMGKAREIKDFGQQQ	139	5.497580064	0.521	Dctl	9.764282	NA
IgG4	2665-320	ARA_H_11	24	LMGKAREIKDFGQQQ	ARA_H_11-24-LMGKAREIKDFGQQQ	709	9.179538496	2.093	Dctl	11.367834	NA
IgE	2665-320	ARA_H_11	25	REIKDFGQQQTSGAQ	ARA_H_11-25-REIKDFGQQQTSGAQ	138	4.599418304	0.129	Dctl	9.603598	NA
IgG4	2665-320	ARA_H_11	25	REIKDFGQQQTSGAQ	ARA_H_11-25-REIKDFGQQQTSGAQ	893	9.469338658	2.231	Dctl	10.301837	NA
IgE	2665-320	ARA_H_11	26	FGQQQTSGAQAS	ARA_H_11-26-FGQQQTSGAQAS	126	4.599418304	0.169	Dctl	6.842809	NA
IgG4	2665-320	ARA_H_11	26	FGQQQTSGAQAS	ARA_H_11-26-FGQQQTSGAQAS	329	7.302419872	0.275	Dctl	7.808732	NA
IgE	2665-320	ARA_H_2	1	MAKLTILVALALFLL	ARA_H_2-1-MAKLTILVALALFLL	109	3.714944865	-0.031	Dctl	6.699796	NA
IgG4	2665-320	ARA_H_2	1	MAKLTILVALALFLL	ARA_H_2-1-MAKLTILVALALFLL	240	6.086877574	-0.073	Dctl	6.747248	NA
IgE	2665-320	ARA_H_2	2	ILVALALFLLAAHAS	ARA_H_2-2-ILVALALFLLAAHAS	136	4.179915242	0.056	Dctl	7.406262	NA
IgG4	2665-320	ARA_H_2	2	ILVALALFLLAAHAS	ARA_H_2-2-ILVALALFLLAAHAS	240	6.128074882	0.093	Dctl	7.472583	NA
IgE	2665-320	ARA_H_2	3	ALFLLAAHASARQQW	ARA_H_2-3-ALFLLAAHASARQQW	209	6.822462338	1.721	Dctl	10.693708	NA
IgG4	2665-320	ARA_H_2	3	ALFLLAAHASARQQW	ARA_H_2-3-ALFLLAAHASARQQW	392	7.893914468	0.46	Dctl	8.806547	NA
IgE	2665-320	ARA_H_2	4	AAHASARQQWELQGD	ARA_H_2-4-AAHASARQQWELQGD	329	7.756082497	1.761	Dctl	11.505007	NA
IgG4	2665-320	ARA_H_2	4	AAHASARQQWELQGD	ARA_H_2-4-AAHASARQQWELQGD	2470	11.15092203	6.206	Dctl	12.700041	NA
IgE	2665-320	ARA_H_2	5	ARQQWELQGDRRCQS	ARA_H_2-5-ARQQWELQGDRRCQS	241	7.089360312	1.783	Dctl	12.096989	NA
IgG4	2665-320	ARA_H_2	5	ARQQWELQGDRRCQS	ARA_H_2-5-ARQQWELQGDRRCQS	1213	10.00962015	2.306	Dctl	12.280125	NA
IgE	2665-320	ARA_H_2	6	ELQGDRRCQSQLERA	ARA_H_2-6-ELQGDRRCQSQLERA	310	7.571214051	2.457	Dctl	13.735014	NA
IgG4	2665-320	ARA_H_2	6	ELQGDRRCQSQLERA	ARA_H_2-6-ELQGDRRCQSQLERA	9630	13.20194792	23.434	Dctl	13.626559	NA
IgE	2665-320	ARA_H_2	7	RRCQSQLERANLRPC	ARA_H_2-7-RRCQSQLERANLRPC	126	4.765055929	0.2	Dctl	7.159997	NA
IgG4	2665-320	ARA_H_2	7	RRCQSQLERANLRPC	ARA_H_2-7-RRCQSQLERANLRPC	2260	11.04224147	5.902	Dctl	11.99537	NA
IgE	2665-320	ARA_H_2	8	QLERANLRPCEQHLM	ARA_H_2-8-QLERANLRPCEQHLM	291	7.410909112	2.414	Dctl	11.1936	NA
IgG4	2665-320	ARA_H_2	8	QLERANLRPCEQHLM	ARA_H_2-8-QLERANLRPCEQHLM	2928	11.43819461	7.036	Dctl	13.067928	NA
IgE	2665-320	ARA_H_2	9	NLRPCEQHLMQKIQR	ARA_H_2-9-NLRPCEQHLMQKIQR	315	7.846612335	4.237	Dctl	12.277272	NA
IgG4	2665-320	ARA_H_2	9	NLRPCEQHLMQKIQR	ARA_H_2-9-NLRPCEQHLMQKIQR	363	7.642781204	0.631	Dctl	9.909183	NA
IgE	2665-320	ARA_H_2	10	EQHLMQKIQRDEDSY	ARA_H_2-10-EQHLMQKIQRDEDSY	392	8.130204957	2.265	Dctl	11.184964	NA
IgG4	2665-320	ARA_H_2	10	EQHLMQKIQRDEDSY	ARA_H_2-10-EQHLMQKIQRDEDSY	1397	10.21170707	3.466	Dctl	11.506154	NA
IgE	2665-320	ARA_H_2	11	QKIQRDEDSYGRDPY	ARA_H_2-11-QKIQRDEDSYGRDPY	173	6.325152311	0.806	Dctl	9.886815	NA
IgG4	2665-320	ARA_H_2	11	QKIQRDEDSYGRDPY	ARA_H_2-11-QKIQRDEDSYGRDPY	792	9.348398489	1.899	Dctl	10.726344	NA
IgE	2665-320	ARA_H_2	12	DEDSYGRDPYSPSQD	ARA_H_2-12-DEDSYGRDPYSPSQD	135	4.816877659	0.309	Dctl	6.609065	NA
IgG4	2665-320	ARA_H_2	12	DEDSYGRDPYSPSQD	ARA_H_2-12-DEDSYGRDPYSPSQD	1285	10.07126261	3.352	Dctl	11.501423	NA
IgE	2665-320	ARA_H_2	13	GRDPYSPSQDPYSPS	ARA_H_2-13-GRDPYSPSQDPYSPS	193	6.572571217	0.957	Dctl	10.254157	NA
IgG4	2665-320	ARA_H_2	13	GRDPYSPSQDPYSPS	ARA_H_2-13-GRDPYSPSQDPYSPS	2610	11.26141976	7.456	Dctl	12.244681	NA
IgE	2665-320	ARA_H_2	14	SPSQDPYSPSQDPDR	ARA_H_2-14-SPSQDPYSPSQDPDR	199	6.307045731	0.939	Dctl	8.640953	NA
IgG4	2665-320	ARA_H_2	14	SPSQDPYSPSQDPDR	ARA_H_2-14-SPSQDPYSPSQDPDR	1028	9.767937839	3.181	Dctl	10.792278	NA
IgE	2665-320	ARA_H_2	15	PYSPSQDPDRRDPYS	ARA_H_2-15-PYSPSQDPDRRDPYS	173	6.412425692	1.212	Dctl	10.190983	NA
IgG4	2665-320	ARA_H_2	15	PYSPSQDPDRRDPYS	ARA_H_2-15-PYSPSQDPDRRDPYS	696	9.128899185	1.556	Dctl	10.345288	NA
IgE	2665-320	ARA_H_2	16	QDPDRRDPYSPSPYD	ARA_H_2-16-QDPDRRDPYSPSPYD	161	5.497580064	0.42	Dctl	6.093787	NA
IgG4	2665-320	ARA_H_2	16	QDPDRRDPYSPSPYD	ARA_H_2-16-QDPDRRDPYSPSPYD	1265	10.06588869	2.493	Dctl	10.559679	NA
IgE	2665-320	ARA_H_2	17	RDPYSPSPYDRRGAG	ARA_H_2-17-RDPYSPSPYDRRGAG	139	5.136643377	0.28	Dctl	7.699819	NA
IgG4	2665-320	ARA_H_2	17	RDPYSPSPYDRRGAG	ARA_H_2-17-RDPYSPSPYDRRGAG	918	9.527185761	2.133	Dctl	10.883922	NA
IgE	2665-320	ARA_H_2	18	PSPYDRRGAGSSQHQ	ARA_H_2-18-PSPYDRRGAGSSQHQ	120	4.481449803	0.227	Dctl	8.212658	NA
IgG4	2665-320	ARA_H_2	18	PSPYDRRGAGSSQHQ	ARA_H_2-18-PSPYDRRGAGSSQHQ	872	9.417538274	1.824	Dctl	9.289568	NA
IgE	2665-320	ARA_H_2	19	RRGAGSSQHQERCCN	ARA_H_2-19-RRGAGSSQHQERCCN	146	5.328369347	0.545	Dctl	9.587736	NA
IgG4	2665-320	ARA_H_2	19	RRGAGSSQHQERCCN	ARA_H_2-19-RRGAGSSQHQERCCN	881	9.550460201	2.406	Dctl	11.024677	NA
IgE	2665-320	ARA_H_2	20	SSQHQERCCNELNEF	ARA_H_2-20-SSQHQERCCNELNEF	262	7.427765287	2.46	Dctl	10.647124	NA
IgG4	2665-320	ARA_H_2	20	SSQHQERCCNELNEF	ARA_H_2-20-SSQHQERCCNELNEF	662	9.092363466	1.512	Dctl	10.891759	NA
IgE	2665-320	ARA_H_2	21	ERCCNELNEFENNQR	ARA_H_2-21-ERCCNELNEFENNQR	126	3.714944865	0.015	Dctl	6.599078	NA
IgG4	2665-320	ARA_H_2	21	ERCCNELNEFENNQR	ARA_H_2-21-ERCCNELNEFENNQR	270	6.207495842	0.065	Dctl	6.839071	NA
IgE	2665-320	ARA_H_2	22	ELNEFENNQRCMCEA	ARA_H_2-22-ELNEFENNQRCMCEA	409	8.215188306	3.838	Dctl	10.515094	NA
IgG4	2665-320	ARA_H_2	22	ELNEFENNQRCMCEA	ARA_H_2-22-ELNEFENNQRCMCEA	3543	11.7265805	8.568	Dctl	12.881456	NA
IgE	2665-320	ARA_H_2	23	ENNQRCMCEALQQIM	ARA_H_2-23-ENNQRCMCEALQQIM	125	4.122816864	-0.009	Dctl	7.843962	NA
IgG4	2665-320	ARA_H_2	23	ENNQRCMCEALQQIM	ARA_H_2-23-ENNQRCMCEALQQIM	252	5.979435084	0.021	Dctl	8.079481	NA
IgE	2665-320	ARA_H_2	24	CMCEALQQIMENQSD	ARA_H_2-24-CMCEALQQIMENQSD	204	6.445908559	1.065	Dctl	10.013028	NA
IgG4	2665-320	ARA_H_2	24	CMCEALQQIMENQSD	ARA_H_2-24-CMCEALQQIMENQSD	941	9.567672889	2.213	Dctl	11.214828	NA
IgE	2665-320	ARA_H_2	25	LQQIMENQSDRLQGR	ARA_H_2-25-LQQIMENQSDRLQGR	184	6.026335057	0.729	Dctl	10.729138	NA
IgG4	2665-320	ARA_H_2	25	LQQIMENQSDRLQGR	ARA_H_2-25-LQQIMENQSDRLQGR	1249	10.06184508	2.951	Dctl	11.205213	NA
IgE	2665-320	ARA_H_2	26	ENQSDRLQGRQQEQQ	ARA_H_2-26-ENQSDRLQGRQQEQQ	122	4.299085081	0.07	Dctl	6.668758	NA
IgG4	2665-320	ARA_H_2	26	ENQSDRLQGRQQEQQ	ARA_H_2-26-ENQSDRLQGRQQEQQ	678	9.151907083	2.264	Dctl	9.996743	NA
IgE	2665-320	ARA_H_2	27	RLQGRQQEQQFKREL	ARA_H_2-27-RLQGRQQEQQFKREL	319	7.687753506	2.721	Dctl	14.926209	NA
IgG4	2665-320	ARA_H_2	27	RLQGRQQEQQFKREL	ARA_H_2-27-RLQGRQQEQQFKREL	1675	10.52635353	3.731	Dctl	11.604526	NA
IgE	2665-320	ARA_H_2	28	QQEQQFKRELRNLPQ	ARA_H_2-28-QQEQQFKRELRNLPQ	203	6.872570091	1.403	Dctl	13.829858	NA
IgG4	2665-320	ARA_H_2	28	QQEQQFKRELRNLPQ	ARA_H_2-28-QQEQQFKRELRNLPQ	1318	10.19826212	3.36	Dctl	11.63703	NA
IgE	2665-320	ARA_H_2	29	FKRELRNLPQQCGLR	ARA_H_2-29-FKRELRNLPQQCGLR	309	7.616026721	2.881	Dctl	13.653349	NA
IgG4	2665-320	ARA_H_2	29	FKRELRNLPQQCGLR	ARA_H_2-29-FKRELRNLPQQCGLR	337	7.365019098	0.332	Dctl	9.173664	NA
IgE	2665-320	ARA_H_2	30	RNLPQQCGLRAPQRC	ARA_H_2-30-RNLPQQCGLRAPQRC	224	6.884829745	1.515	Dctl	11.215409	NA
IgG4	2665-320	ARA_H_2	30	RNLPQQCGLRAPQRC	ARA_H_2-30-RNLPQQCGLRAPQRC	824	9.471372483	2.544	Dctl	11.587269	NA
IgE	2665-320	ARA_H_2	31	QCGLRAPQRCDLEVE	ARA_H_2-31-QCGLRAPQRCDLEVE	407	8.140466756	3.408	Dctl	13.590655	NA
IgG4	2665-320	ARA_H_2	31	QCGLRAPQRCDLEVE	ARA_H_2-31-QCGLRAPQRCDLEVE	5958	12.43797336	8.135	Dctl	13.391521	NA
IgE	2665-320	ARA_H_2	32	APQRCDLEVESGGRD	ARA_H_2-32-APQRCDLEVESGGRD	219	6.743878295	1.492	Dctl	8.978399	NA
IgG4	2665-320	ARA_H_2	32	APQRCDLEVESGGRD	ARA_H_2-32-APQRCDLEVESGGRD	3589	11.73422315	8.437	Dctl	13.403303	NA
IgE	2665-320	ARA_H_2	33	DLEVESGGRDRY	ARA_H_2-33-DLEVESGGRDRY	248	7.00201598	1.718	Dctl	8.469806	NA
IgG4	2665-320	ARA_H_2	33	DLEVESGGRDRY	ARA_H_2-33-DLEVESGGRDRY	977	9.546607109	2.548	Dctl	8.499109	NA
IgE	2665-320	ARA_H_3	1	RQQPEENACQFQRLN	ARA_H_3-1-RQQPEENACQFQRLN	208	6.541932764	1.19	Dctl	10.740072	NA
IgG4	2665-320	ARA_H_3	1	RQQPEENACQFQRLN	ARA_H_3-1-RQQPEENACQFQRLN	1792	10.69422818	4.915	Dctl	12.320269	NA
IgE	2665-320	ARA_H_3	2	ENACQFQRLNAQRPD	ARA_H_3-2-ENACQFQRLNAQRPD	217	6.757276502	1.388	Dctl	10.599418	NA
IgG4	2665-320	ARA_H_3	2	ENACQFQRLNAQRPD	ARA_H_3-2-ENACQFQRLNAQRPD	2097	10.85864236	7.119	Dctl	12.570239	NA
IgE	2665-320	ARA_H_3	3	FQRLNAQRPDNRIES	ARA_H_3-3-FQRLNAQRPDNRIES	201	6.462363022	1.045	Dctl	9.973427	NA
IgG4	2665-320	ARA_H_3	3	FQRLNAQRPDNRIES	ARA_H_3-3-FQRLNAQRPDNRIES	952	9.605203603	3.279	Dctl	11.405908	NA
IgE	2665-320	ARA_H_3	4	AQRPDNRIESEGGYI	ARA_H_3-4-AQRPDNRIESEGGYI	136	3.921621824	0.137	Dctl	7.453754	NA
IgG4	2665-320	ARA_H_3	4	AQRPDNRIESEGGYI	ARA_H_3-4-AQRPDNRIESEGGYI	1703	10.33634033	2.651	Dctl	9.627055	NA
IgE	2665-320	ARA_H_3	5	NRIESEGGYIETWNP	ARA_H_3-5-NRIESEGGYIETWNP	247	7.089360312	2.015	Dctl	10.037455	NA
IgG4	2665-320	ARA_H_3	5	NRIESEGGYIETWNP	ARA_H_3-5-NRIESEGGYIETWNP	1043	9.734457348	2.196	Dctl	11.58753	NA
IgE	2665-320	ARA_H_3	6	EGGYIETWNPNNQEF	ARA_H_3-6-EGGYIETWNPNNQEF	195	6.445908559	1.367	Dctl	8.737748	NA
IgG4	2665-320	ARA_H_3	6	EGGYIETWNPNNQEF	ARA_H_3-6-EGGYIETWNPNNQEF	828	9.266437607	1.935	Dctl	11.134412	NA
IgE	2665-320	ARA_H_3	7	ETWNPNNQEFECAGV	ARA_H_3-7-ETWNPNNQEFECAGV	245	7.21119708	0.359	Dctl	9.404496	NA
IgG4	2665-320	ARA_H_3	7	ETWNPNNQEFECAGV	ARA_H_3-7-ETWNPNNQEFECAGV	1026	9.792547977	2.414	Dctl	11.80663	NA
IgE	2665-320	ARA_H_3	8	NNQEFECAGVALSRL	ARA_H_3-8-NNQEFECAGVALSRL	145	4.962539717	0.169	Dctl	6.859141	NA
IgG4	2665-320	ARA_H_3	8	NNQEFECAGVALSRL	ARA_H_3-8-NNQEFECAGVALSRL	247	6.148298056	0.031	Dctl	6.794124	NA
IgE	2665-320	ARA_H_3	9	ECAGVALSRLVLRRN	ARA_H_3-9-ECAGVALSRLVLRRN	210	6.510629499	1.1	Dctl	10.12093	NA
IgG4	2665-320	ARA_H_3	9	ECAGVALSRLVLRRN	ARA_H_3-9-ECAGVALSRLVLRRN	850	9.376887311	1.883	Dctl	10.763471	NA
IgE	2665-320	ARA_H_3	10	ALSRLVLRRNALRRP	ARA_H_3-10-ALSRLVLRRNALRRP	181	6.004029146	0.636	Dctl	9.941688	NA
IgG4	2665-320	ARA_H_3	10	ALSRLVLRRNALRRP	ARA_H_3-10-ALSRLVLRRNALRRP	246	6.168274061	0.004	Dctl	9.195296	NA
IgE	2665-320	ARA_H_3	11	VLRRNALRRPFYSNA	ARA_H_3-11-VLRRNALRRPFYSNA	143	4.915552616	0.319	Dctl	9.697018	NA
IgG4	2665-320	ARA_H_3	11	VLRRNALRRPFYSNA	ARA_H_3-11-VLRRNALRRPFYSNA	333	7.553445223	0.165	Dctl	10.480713	NA
IgE	2665-320	ARA_H_3	12	ALRRPFYSNAPQEIF	ARA_H_3-12-ALRRPFYSNAPQEIF	244	6.932852391	1.333	Dctl	10.334323	NA
IgG4	2665-320	ARA_H_3	12	ALRRPFYSNAPQEIF	ARA_H_3-12-ALRRPFYSNAPQEIF	757	9.123736104	1.432	Dctl	10.569492	NA
IgE	2665-320	ARA_H_3	13	FYSNAPQEIFIQQGR	ARA_H_3-13-FYSNAPQEIFIQQGR	110	4.179915242	0	Dctl	6.599192	NA
IgG4	2665-320	ARA_H_3	13	FYSNAPQEIFIQQGR	ARA_H_3-13-FYSNAPQEIFIQQGR	218	6.389905932	0.07	Dctl	7.206664	NA
IgE	2665-320	ARA_H_3	14	PQEIFIQQGRGYFGL	ARA_H_3-14-PQEIFIQQGRGYFGL	138	4.541058119	0.157	Dctl	7.096499	NA
IgG4	2665-320	ARA_H_3	14	PQEIFIQQGRGYFGL	ARA_H_3-14-PQEIFIQQGRGYFGL	274	6.440552949	0.134	Dctl	7.266373	NA
IgE	2665-320	ARA_H_3	15	IQQGRGYFGLIFPGC	ARA_H_3-15-IQQGRGYFGLIFPGC	171	5.981372933	0.731	Dctl	8.554027	NA
IgG4	2665-320	ARA_H_3	15	IQQGRGYFGLIFPGC	ARA_H_3-15-IQQGRGYFGLIFPGC	662	9.033012796	1.521	Dctl	9.053708	NA
IgE	2665-320	ARA_H_3	16	GYFGLIFPGCPRHYE	ARA_H_3-16-GYFGLIFPGCPRHYE	342	7.555961739	2.813	Dctl	11.26351	NA
IgG4	2665-320	ARA_H_3	16	GYFGLIFPGCPRHYE	ARA_H_3-16-GYFGLIFPGCPRHYE	3395	11.63383578	8.372	Dctl	13.339004	NA
IgE	2665-320	ARA_H_3	17	IFPGCPRHYEEPHTQ	ARA_H_3-17-IFPGCPRHYEEPHTQ	271	7.427765287	2.609	Dctl	11.258246	NA
IgG4	2665-320	ARA_H_3	17	IFPGCPRHYEEPHTQ	ARA_H_3-17-IFPGCPRHYEEPHTQ	1427	10.3183745	4.412	Dctl	12.557655	NA
IgE	2665-320	ARA_H_3	18	PRHYEEPHTQGRRSQ	ARA_H_3-18-PRHYEEPHTQGRRSQ	135	4.359973019	0.096	Dctl	9.054059	NA
IgG4	2665-320	ARA_H_3	18	PRHYEEPHTQGRRSQ	ARA_H_3-18-PRHYEEPHTQGRRSQ	1121	9.845256427	3.048	Dctl	11.189481	NA
IgE	2665-320	ARA_H_3	19	EPHTQGRRSQSQRPP	ARA_H_3-19-EPHTQGRRSQSQRPP	156	6.004029146	0.932	Dctl	7.119373	NA
IgG4	2665-320	ARA_H_3	19	EPHTQGRRSQSQRPP	ARA_H_3-19-EPHTQGRRSQSQRPP	861	9.425952341	2.388	Dctl	11.247696	NA
IgE	2665-320	ARA_H_3	20	GRRSQSQRPPRRLQG	ARA_H_3-20-GRRSQSQRPPRRLQG	131	4.599418304	0.164	Dctl	7.06033	NA
IgG4	2665-320	ARA_H_3	20	GRRSQSQRPPRRLQG	ARA_H_3-20-GRRSQSQRPPRRLQG	999	9.625436771	2.621	Dctl	10.240311	NA
IgE	2665-320	ARA_H_3	21	SQRPPRRLQGEDQSQ	ARA_H_3-21-SQRPPRRLQGEDQSQ	130	4.711523919	0.281	Dctl	8.191928	NA
IgG4	2665-320	ARA_H_3	21	SQRPPRRLQGEDQSQ	ARA_H_3-21-SQRPPRRLQGEDQSQ	813	9.379055633	2.183	Dctl	10.419799	NA
IgE	2665-320	ARA_H_3	22	RRLQGEDQSQQQRDS	ARA_H_3-22-RRLQGEDQSQQQRDS	123	3.879337481	0.058	Dctl	8.901011	NA
IgG4	2665-320	ARA_H_3	22	RRLQGEDQSQQQRDS	ARA_H_3-22-RRLQGEDQSQQQRDS	323	7.699406093	0.363	Dctl	9.749434	NA
IgE	2665-320	ARA_H_3	23	EDQSQQQRDSHQKVH	ARA_H_3-23-EDQSQQQRDSHQKVH	122	4.122816864	0.035	Dctl	9.097122	NA
IgG4	2665-320	ARA_H_3	23	EDQSQQQRDSHQKVH	ARA_H_3-23-EDQSQQQRDSHQKVH	606	8.894366186	1.764	Dctl	10.954669	NA
IgE	2665-320	ARA_H_3	24	QQRDSHQKVHRFDEG	ARA_H_3-24-QQRDSHQKVHRFDEG	192	6.343034458	0.79	Dctl	9.592388	NA
IgG4	2665-320	ARA_H_3	24	QQRDSHQKVHRFDEG	ARA_H_3-24-QQRDSHQKVHRFDEG	1290	10.07527995	3.387	Dctl	11.438707	NA
IgE	2665-320	ARA_H_3	25	HQKVHRFDEGDLIAV	ARA_H_3-25-HQKVHRFDEGDLIAV	257	7.367886371	2.379	Dctl	10.35393	NA
IgG4	2665-320	ARA_H_3	25	HQKVHRFDEGDLIAV	ARA_H_3-25-HQKVHRFDEGDLIAV	2468	11.16920537	6.207	Dctl	12.424004	NA
IgE	2665-320	ARA_H_3	26	RFDEGDLIAVPTGVA	ARA_H_3-26-RFDEGDLIAVPTGVA	250	7.089360312	1.913	Dctl	10.649272	NA
IgG4	2665-320	ARA_H_3	26	RFDEGDLIAVPTGVA	ARA_H_3-26-RFDEGDLIAVPTGVA	1278	10.08726529	3.992	Dctl	12.08832	NA
IgE	2665-320	ARA_H_3	27	DLIAVPTGVAFWLYN	ARA_H_3-27-DLIAVPTGVAFWLYN	149	5.497580064	0.449	Dctl	7.003899	NA
IgG4	2665-320	ARA_H_3	27	DLIAVPTGVAFWLYN	ARA_H_3-27-DLIAVPTGVAFWLYN	245	6.868526713	0.176	Dctl	7.892295	NA
IgE	2665-320	ARA_H_3	28	PTGVAFWLYNDHDTD	ARA_H_3-28-PTGVAFWLYNDHDTD	147	5.095040934	0.293	Dctl	6.981754	NA
IgG4	2665-320	ARA_H_3	28	PTGVAFWLYNDHDTD	ARA_H_3-28-PTGVAFWLYNDHDTD	1560	10.3900088	3.249	Dctl	8.711992	NA
IgE	2665-320	ARA_H_3	29	FWLYNDHDTDVVAVS	ARA_H_3-29-FWLYNDHDTDVVAVS	209	6.494719422	1.264	Dctl	8.316637	NA
IgG4	2665-320	ARA_H_3	29	FWLYNDHDTDVVAVS	ARA_H_3-29-FWLYNDHDTDVVAVS	202	5.745934229	-0.046	Dctl	7.985364	NA
IgE	2665-320	ARA_H_3	30	DHDTDVVAVSLTDTN	ARA_H_3-30-DHDTDVVAVSLTDTN	116	4.179915242	0.045	Dctl	6.790911	NA
IgG4	2665-320	ARA_H_3	30	DHDTDVVAVSLTDTN	ARA_H_3-30-DHDTDVVAVSLTDTN	421	7.98214385	0.6	Dctl	8.387626	NA
IgE	2665-320	ARA_H_3	31	VVAVSLTDTNNNDNQ	ARA_H_3-31-VVAVSLTDTNNNDNQ	125	4.016121668	0	Dctl	6.393709	NA
IgG4	2665-320	ARA_H_3	31	VVAVSLTDTNNNDNQ	ARA_H_3-31-VVAVSLTDTNNNDNQ	205	4.88883318	-0.132	Dctl	7.186297	NA
IgE	2665-320	ARA_H_3	32	LTDTNNNDNQLDQFP	ARA_H_3-32-LTDTNNNDNQLDQFP	183	6.360697667	0.956	Dctl	9.119781	NA
IgG4	2665-320	ARA_H_3	32	LTDTNNNDNQLDQFP	ARA_H_3-32-LTDTNNNDNQLDQFP	701	9.151907083	2.027	Dctl	10.863365	NA
IgE	2665-320	ARA_H_3	33	NNDNQLDQFPRRFNL	ARA_H_3-33-NNDNQLDQFPRRFNL	182	6.193357568	0.901	Dctl	14.103328	NA
IgG4	2665-320	ARA_H_3	33	NNDNQLDQFPRRFNL	ARA_H_3-33-NNDNQLDQFPRRFNL	1605	10.46234995	2.462	Dctl	11.475278	NA
IgE	2665-320	ARA_H_3	34	LDQFPRRFNLAGNTE	ARA_H_3-34-LDQFPRRFNLAGNTE	240	7.110394445	2.475	Dctl	12.373469	NA
IgG4	2665-320	ARA_H_3	34	LDQFPRRFNLAGNTE	ARA_H_3-34-LDQFPRRFNLAGNTE	3763	11.81572393	10.153	Dctl	12.893883	NA
IgE	2665-320	ARA_H_3	35	RRFNLAGNTEQEFLR	ARA_H_3-35-RRFNLAGNTEQEFLR	158	5.619970156	0.621	Dctl	9.371566	NA
IgG4	2665-320	ARA_H_3	35	RRFNLAGNTEQEFLR	ARA_H_3-35-RRFNLAGNTEQEFLR	315	7.117394078	0.244	Dctl	9.813128	NA
IgE	2665-320	ARA_H_3	36	AGNTEQEFLRYQQQS	ARA_H_3-36-AGNTEQEFLRYQQQS	256	7.220900539	1.548	Dctl	10.707082	NA
IgG4	2665-320	ARA_H_3	36	AGNTEQEFLRYQQQS	ARA_H_3-36-AGNTEQEFLRYQQQS	771	9.247573988	1.622	Dctl	11.394445	NA
IgE	2665-320	ARA_H_3	37	QEFLRYQQQSRQSRR	ARA_H_3-37-QEFLRYQQQSRQSRR	138	4.765055929	0.238	Dctl	6.214263	NA
IgG4	2665-320	ARA_H_3	37	QEFLRYQQQSRQSRR	ARA_H_3-37-QEFLRYQQQSRQSRR	460	8.10250608	0.905	Dctl	9.116256	NA
IgE	2665-320	ARA_H_3	38	YQQQSRQSRRRSLPY	ARA_H_3-38-YQQQSRQSRRRSLPY	121	4.016121668	0.017	Dctl	7.779806	NA
IgG4	2665-320	ARA_H_3	38	YQQQSRQSRRRSLPY	ARA_H_3-38-YQQQSRQSRRRSLPY	257	6.831003684	0.153	Dctl	9.14474	NA
IgE	2665-320	ARA_H_3	39	RQSRRRSLPYSPYSP	ARA_H_3-39-RQSRRRSLPYSPYSP	152	5.497580064	0.239	Dctl	9.585745	NA
IgG4	2665-320	ARA_H_3	39	RQSRRRSLPYSPYSP	ARA_H_3-39-RQSRRRSLPYSPYSP	234	5.518623108	-0.095	Dctl	8.916558	NA
IgE	2665-320	ARA_H_3	40	RSLPYSPYSPQSQPR	ARA_H_3-40-RSLPYSPYSPQSQPR	174	5.911187952	0.716	Dctl	9.779048	NA
IgG4	2665-320	ARA_H_3	40	RSLPYSPYSPQSQPR	ARA_H_3-40-RSLPYSPYSPQSQPR	503	8.312206957	1.072	Dctl	10.560041	NA
IgE	2665-320	ARA_H_3	41	SPYSPQSQPRQEERE	ARA_H_3-41-SPYSPQSQPRQEERE	147	4.915552616	0.203	Dctl	9.299941	NA
IgG4	2665-320	ARA_H_3	41	SPYSPQSQPRQEERE	ARA_H_3-41-SPYSPQSQPRQEERE	1447	10.30930698	7.121	Dctl	10.96878	NA
IgE	2665-320	ARA_H_3	42	QSQPRQEEREFSPRG	ARA_H_3-42-QSQPRQEEREFSPRG	121	4.599418304	0.125	Dctl	8.64935	NA
IgG4	2665-320	ARA_H_3	42	QSQPRQEEREFSPRG	ARA_H_3-42-QSQPRQEEREFSPRG	765	9.268778311	2.645	Dctl	10.098628	NA
IgE	2665-320	ARA_H_3	43	QEEREFSPRGQHSRR	ARA_H_3-43-QEEREFSPRGQHSRR	135	4.420938952	0.169	Dctl	5.461789	NA
IgG4	2665-320	ARA_H_3	43	QEEREFSPRGQHSRR	ARA_H_3-43-QEEREFSPRGQHSRR	1239	9.985629972	3.228	Dctl	10.934945	NA
IgE	2665-320	ARA_H_3	44	FSPRGQHSRRERAGQ	ARA_H_3-44-FSPRGQHSRRERAGQ	182	6.412425692	0.655	Dctl	9.890484	NA
IgG4	2665-320	ARA_H_3	44	FSPRGQHSRRERAGQ	ARA_H_3-44-FSPRGQHSRRERAGQ	943	9.627262156	2.003	Dctl	11.244254	NA
IgE	2665-320	ARA_H_3	45	QHSRRERAGQEEENE	ARA_H_3-45-QHSRRERAGQEEENE	319	7.687753506	2.714	Dctl	11.001748	NA
IgG4	2665-320	ARA_H_3	45	QHSRRERAGQEEENE	ARA_H_3-45-QHSRRERAGQEEENE	2716	11.24902515	5.213	Dctl	12.335397	NA
IgE	2665-320	ARA_H_3	46	ERAGQEEENEGGNIF	ARA_H_3-46-ERAGQEEENEGGNIF	138	4.711523919	0.212	Dctl	8.329072	NA
IgG4	2665-320	ARA_H_3	46	ERAGQEEENEGGNIF	ARA_H_3-46-ERAGQEEENEGGNIF	411	7.780382487	1.189	Dctl	9.40018	NA
IgE	2665-320	ARA_H_3	47	EEENEGGNIFSGFTP	ARA_H_3-47-EEENEGGNIFSGFTP	134	4.765055929	0.306	Dctl	9.465747	NA
IgG4	2665-320	ARA_H_3	47	EEENEGGNIFSGFTP	ARA_H_3-47-EEENEGGNIFSGFTP	665	8.819703404	1.247	Dctl	10.446163	NA
IgE	2665-320	ARA_H_3	48	GGNIFSGFTPEFLEQ	ARA_H_3-48-GGNIFSGFTPEFLEQ	197	6.429264259	0.952	Dctl	9.663092	NA
IgG4	2665-320	ARA_H_3	48	GGNIFSGFTPEFLEQ	ARA_H_3-48-GGNIFSGFTPEFLEQ	717	9.073742675	1.537	Dctl	10.533711	NA
IgE	2665-320	ARA_H_3	49	SGFTPEFLEQAFQVD	ARA_H_3-49-SGFTPEFLEQAFQVD	144	4.656288968	0.116	Dctl	4.803011	NA
IgG4	2665-320	ARA_H_3	49	SGFTPEFLEQAFQVD	ARA_H_3-49-SGFTPEFLEQAFQVD	246	5.888909179	0.049	Dctl	7.357284	NA
IgE	2665-320	ARA_H_3	50	EFLEQAFQVDDRQIV	ARA_H_3-50-EFLEQAFQVDDRQIV	123	4.016121668	0	Dctl	7.099985	NA
IgG4	2665-320	ARA_H_3	50	EFLEQAFQVDDRQIV	ARA_H_3-50-EFLEQAFQVDDRQIV	190	6.065899617	0.052	Dctl	7.686149	NA
IgE	2665-320	ARA_H_3	51	AFQVDDRQIVQNLRG	ARA_H_3-51-AFQVDDRQIVQNLRG	118	3.879337481	-0.08	Dctl	7.002716	NA
IgG4	2665-320	ARA_H_3	51	AFQVDDRQIVQNLRG	ARA_H_3-51-AFQVDDRQIVQNLRG	243	5.842169092	0.023	Dctl	7.122687	NA
IgE	2665-320	ARA_H_3	52	DRQIVQNLRGETESE	ARA_H_3-52-DRQIVQNLRGETESE	132	4.816877659	0.134	Dctl	8.705525	NA
IgG4	2665-320	ARA_H_3	52	DRQIVQNLRGETESE	ARA_H_3-52-DRQIVQNLRGETESE	844	9.361617115	2.093	Dctl	10.105266	NA
IgE	2665-320	ARA_H_3	53	QNLRGETESEEEGAI	ARA_H_3-53-QNLRGETESEEEGAI	138	4.122816864	0.042	Dctl	8.005445	NA
IgG4	2665-320	ARA_H_3	53	QNLRGETESEEEGAI	ARA_H_3-53-QNLRGETESEEEGAI	792	9.126319955	2.186	Dctl	9.847576	NA
IgE	2665-320	ARA_H_3	54	ETESEEEGAIVTVRG	ARA_H_3-54-ETESEEEGAIVTVRG	191	6.343034458	1.075	Dctl	8.218399	NA
IgG4	2665-320	ARA_H_3	54	ETESEEEGAIVTVRG	ARA_H_3-54-ETESEEEGAIVTVRG	518	8.487241255	0.693	Dctl	8.383569	NA
IgE	2665-320	ARA_H_3	55	EEGAIVTVRGGLRIL	ARA_H_3-55-EEGAIVTVRGGLRIL	167	5.560072582	0.479	Dctl	8.729197	NA
IgG4	2665-320	ARA_H_3	55	EEGAIVTVRGGLRIL	ARA_H_3-55-EEGAIVTVRGGLRIL	230	6.372629309	0.014	Dctl	8.746179	NA
IgE	2665-320	ARA_H_3	56	VTVRGGLRILSPDRK	ARA_H_3-56-VTVRGGLRILSPDRK	150	5.363836489	0.369	Dctl	5.304911	NA
IgG4	2665-320	ARA_H_3	56	VTVRGGLRILSPDRK	ARA_H_3-56-VTVRGGLRILSPDRK	227	6.489507106	-0.038	Dctl	8.408496	NA
IgE	2665-320	ARA_H_3	57	GLRILSPDRKRRADE	ARA_H_3-57-GLRILSPDRKRRADE	244	7.04634905	0.833	Dctl	11.16675	NA
IgG4	2665-320	ARA_H_3	57	GLRILSPDRKRRADE	ARA_H_3-57-GLRILSPDRKRRADE	2271	10.97502469	3.177	Dctl	12.221684	NA
IgE	2665-320	ARA_H_3	58	SPDRKRRADEEEEYD	ARA_H_3-58-SPDRKRRADEEEEYD	224	6.796740351	1.545	Dctl	9.176196	NA
IgG4	2665-320	ARA_H_3	58	SPDRKRRADEEEEYD	ARA_H_3-58-SPDRKRRADEEEEYD	961	9.621779056	2.094	Dctl	11.510475	NA
IgE	2665-320	ARA_H_3	59	RRADEEEEYDEDEYE	ARA_H_3-59-RRADEEEEYDEDEYE	293	7.593794375	2.6	Dctl	9.177404	NA
IgG4	2665-320	ARA_H_3	59	RRADEEEEYDEDEYE	ARA_H_3-59-RRADEEEEYDEDEYE	2109	10.8999996	5.087	Dctl	11.513944	NA
IgE	2665-320	ARA_H_3	60	EEEYDEDEYEYDEED	ARA_H_3-60-EEEYDEDEYEYDEED	277	7.485257658	0.531	Dctl	12.700686	NA
IgG4	2665-320	ARA_H_3	60	EEEYDEDEYEYDEED	ARA_H_3-60-EEEYDEDEYEYDEED	5617	12.41649435	14.965	Dctl	13.194627	NA
IgE	2665-320	ARA_H_3	61	EDEYEYDEEDRRRGR	ARA_H_3-61-EDEYEYDEEDRRRGR	241	6.909040874	1.603	Dctl	16.220945	NA
IgG4	2665-320	ARA_H_3	61	EDEYEYDEEDRRRGR	ARA_H_3-61-EDEYEYDEEDRRRGR	305	7.606227754	0.474	Dctl	9.414554	NA
IgE	2665-320	ARA_H_3	62	YDEEDRRRGRGSRGR	ARA_H_3-62-YDEEDRRRGRGSRGR	115	4.122816864	0.043	Dctl	8.020331	NA
IgG4	2665-320	ARA_H_3	62	YDEEDRRRGRGSRGR	ARA_H_3-62-YDEEDRRRGRGSRGR	250	6.868526713	0.187	Dctl	9.453338	NA
IgE	2665-320	ARA_H_3	63	RRRGRGSRGRGNGIE	ARA_H_3-63-RRRGRGSRGRGNGIE	135	4.179915242	0.033	Dctl	7.814261	NA
IgG4	2665-320	ARA_H_3	63	RRRGRGSRGRGNGIE	ARA_H_3-63-RRRGRGSRGRGNGIE	1082	9.712270819	2.31	Dctl	9.391148	NA
IgE	2665-320	ARA_H_3	64	GSRGRGNGIEETICT	ARA_H_3-64-GSRGRGNGIEETICT	112	3.77191797	-0.05	Dctl	7.543736	NA
IgG4	2665-320	ARA_H_3	64	GSRGRGNGIEETICT	ARA_H_3-64-GSRGRGNGIEETICT	461	8.275430958	1.732	Dctl	9.291208	NA
IgE	2665-320	ARA_H_3	65	GNGIEETICTASAKK	ARA_H_3-65-GNGIEETICTASAKK	283	7.296264562	1.864	Dctl	10.341197	NA
IgG4	2665-320	ARA_H_3	65	GNGIEETICTASAKK	ARA_H_3-65-GNGIEETICTASAKK	690	8.826075024	1.561	Dctl	10.473407	NA
IgE	2665-320	ARA_H_3	66	ETICTASAKKNIGRN	ARA_H_3-66-ETICTASAKKNIGRN	229	7.013227618	1.361	Dctl	11.161116	NA
IgG4	2665-320	ARA_H_3	66	ETICTASAKKNIGRN	ARA_H_3-66-ETICTASAKKNIGRN	3324	11.62974412	8.334	Dctl	13.244996	NA
IgE	2665-320	ARA_H_3	67	ASAKKNIGRNRSPDI	ARA_H_3-67-ASAKKNIGRNRSPDI	180	6.378147235	0.969	Dctl	10.334689	NA
IgG4	2665-320	ARA_H_3	67	ASAKKNIGRNRSPDI	ARA_H_3-67-ASAKKNIGRNRSPDI	691	9.07908747	1.752	Dctl	10.905663	NA
IgE	2665-320	ARA_H_3	68	NIGRNRSPDIYNPQA	ARA_H_3-68-NIGRNRSPDIYNPQA	111	4.179915242	0.108	Dctl	7.317922	NA
IgG4	2665-320	ARA_H_3	68	NIGRNRSPDIYNPQA	ARA_H_3-68-NIGRNRSPDIYNPQA	224	6.457054015	0.118	Dctl	8.169288	NA
IgE	2665-320	ARA_H_3	69	RSPDIYNPQAGSLKT	ARA_H_3-69-RSPDIYNPQAGSLKT	198	6.462363022	0.113	Dctl	10.140846	NA
IgG4	2665-320	ARA_H_3	69	RSPDIYNPQAGSLKT	ARA_H_3-69-RSPDIYNPQAGSLKT	622	8.717165841	1.211	Dctl	10.717916	NA
IgE	2665-320	ARA_H_3	70	YNPQAGSLKTANDLN	ARA_H_3-70-YNPQAGSLKTANDLN	129	4.541058119	0.067	Dctl	8.841472	NA
IgG4	2665-320	ARA_H_3	70	YNPQAGSLKTANDLN	ARA_H_3-70-YNPQAGSLKTANDLN	870	9.487540675	2.235	Dctl	11.002641	NA
IgE	2665-320	ARA_H_3	71	GSLKTANDLNLLILR	ARA_H_3-71-GSLKTANDLNLLILR	134	4.238864082	0.118	Dctl	6.649229	NA
IgG4	2665-320	ARA_H_3	71	GSLKTANDLNLLILR	ARA_H_3-71-GSLKTANDLNLLILR	280	6.086877574	0.069	Dctl	7.708707	NA
IgE	2665-320	ARA_H_3	72	ANDLNLLILRWLGPS	ARA_H_3-72-ANDLNLLILRWLGPS	117	4.016121668	0.031	Dctl	7.189967	NA
IgG4	2665-320	ARA_H_3	72	ANDLNLLILRWLGPS	ARA_H_3-72-ANDLNLLILRWLGPS	328	7.042765041	0.114	Dctl	7.174091	NA
IgE	2665-320	ARA_H_3	73	LLILRWLGPSAEYGN	ARA_H_3-73-LLILRWLGPSAEYGN	208	6.557333322	0.693	Dctl	7.170916	NA
IgG4	2665-320	ARA_H_3	73	LLILRWLGPSAEYGN	ARA_H_3-73-LLILRWLGPSAEYGN	726	9.230863537	1.866	Dctl	8.761733	NA
IgE	2665-320	ARA_H_3	74	WLGPSAEYGNLYRNA	ARA_H_3-74-WLGPSAEYGNLYRNA	242	7.024352799	1.8	Dctl	11.104055	NA
IgG4	2665-320	ARA_H_3	74	WLGPSAEYGNLYRNA	ARA_H_3-74-WLGPSAEYGNLYRNA	1607	10.438637	2.374	Dctl	12.290533	NA
IgE	2665-320	ARA_H_3	75	AEYGNLYRNALFVAH	ARA_H_3-75-AEYGNLYRNALFVAH	242	7.201427914	2.21	Dctl	11.111832	NA
IgG4	2665-320	ARA_H_3	75	AEYGNLYRNALFVAH	ARA_H_3-75-AEYGNLYRNALFVAH	1703	10.58200178	4.351	Dctl	13.037128	NA
IgE	2665-320	ARA_H_3	76	LYRNALFVAHYNTNA	ARA_H_3-76-LYRNALFVAHYNTNA	305	7.5863068	2.375	Dctl	11.364384	NA
IgG4	2665-320	ARA_H_3	76	LYRNALFVAHYNTNA	ARA_H_3-76-LYRNALFVAHYNTNA	4004	11.89400338	9.994	Dctl	13.205827	NA
IgE	2665-320	ARA_H_3	77	LFVAHYNTNAHSIIY	ARA_H_3-77-LFVAHYNTNAHSIIY	272	7.452685933	2.738	Dctl	11.820623	NA
IgG4	2665-320	ARA_H_3	77	LFVAHYNTNAHSIIY	ARA_H_3-77-LFVAHYNTNAHSIIY	558	8.682471576	1.031	Dctl	9.669769	NA
IgE	2665-320	ARA_H_3	78	YNTNAHSIIYRLRGR	ARA_H_3-78-YNTNAHSIIYRLRGR	251	7.181688859	1.952	Dctl	11.500727	NA
IgG4	2665-320	ARA_H_3	78	YNTNAHSIIYRLRGR	ARA_H_3-78-YNTNAHSIIYRLRGR	454	8.128515252	0.707	Dctl	10.013838	NA
IgE	2665-320	ARA_H_3	79	HSIIYRLRGRAHVQV	ARA_H_3-79-HSIIYRLRGRAHVQV	229	7.120797617	1.97	Dctl	9.086216	NA
IgG4	2665-320	ARA_H_3	79	HSIIYRLRGRAHVQV	ARA_H_3-79-HSIIYRLRGRAHVQV	601	8.81650701	1.419	Dctl	8.966884	NA
IgE	2665-320	ARA_H_3	80	RLRGRAHVQVVDSNG	ARA_H_3-80-RLRGRAHVQVVDSNG	130	4.656288968	0.407	Dctl	8.506686	NA
IgG4	2665-320	ARA_H_3	80	RLRGRAHVQVVDSNG	ARA_H_3-80-RLRGRAHVQVVDSNG	297	6.779404999	0.182	Dctl	9.163434	NA
IgE	2665-320	ARA_H_3	81	AHVQVVDSNGNRVYD	ARA_H_3-81-AHVQVVDSNGNRVYD	122	4.420938952	0	Dctl	8.844061	NA
IgG4	2665-320	ARA_H_3	81	AHVQVVDSNGNRVYD	ARA_H_3-81-AHVQVVDSNGNRVYD	205	5.28447612	-0.067	Dctl	8.000029	NA
IgE	2665-320	ARA_H_3	82	VDSNGNRVYDEELQE	ARA_H_3-82-VDSNGNRVYDEELQE	151	5.095040934	0.412	Dctl	8.413392	NA
IgG4	2665-320	ARA_H_3	82	VDSNGNRVYDEELQE	ARA_H_3-82-VDSNGNRVYDEELQE	1007	9.663293077	3.226	Dctl	10.793759	NA
IgE	2665-320	ARA_H_3	83	NRVYDEELQEGHVLV	ARA_H_3-83-NRVYDEELQEGHVLV	227	6.835153376	0.991	Dctl	9.204285	NA
IgG4	2665-320	ARA_H_3	83	NRVYDEELQEGHVLV	ARA_H_3-83-NRVYDEELQEGHVLV	880	9.425952341	2.026	Dctl	11.426187	NA
IgE	2665-320	ARA_H_3	84	EELQEGHVLVVPQNF	ARA_H_3-84-EELQEGHVLVVPQNF	179	5.981372933	0.699	Dctl	8.465714	NA
IgG4	2665-320	ARA_H_3	84	EELQEGHVLVVPQNF	ARA_H_3-84-EELQEGHVLVVPQNF	309	6.406982789	0.066	Dctl	7.845093	NA
IgE	2665-320	ARA_H_3	85	GHVLVVPQNFAVAGK	ARA_H_3-85-GHVLVVPQNFAVAGK	231	7.013227618	2	Dctl	11.255855	NA
IgG4	2665-320	ARA_H_3	85	GHVLVVPQNFAVAGK	ARA_H_3-85-GHVLVVPQNFAVAGK	1475	10.35628803	3.973	Dctl	11.734327	NA
IgE	2665-320	ARA_H_3	86	VPQNFAVAGKSQSEN	ARA_H_3-86-VPQNFAVAGKSQSEN	131	3.967240931	0.065	Dctl	9.275406	NA
IgG4	2665-320	ARA_H_3	86	VPQNFAVAGKSQSEN	ARA_H_3-86-VPQNFAVAGKSQSEN	840	9.218807876	1.621	Dctl	10.942805	NA
IgE	2665-320	ARA_H_3	87	AVAGKSQSENFEYVA	ARA_H_3-87-AVAGKSQSENFEYVA	152	5.887013132	0.949	Dctl	7.059657	NA
IgG4	2665-320	ARA_H_3	87	AVAGKSQSENFEYVA	ARA_H_3-87-AVAGKSQSENFEYVA	286	7.553445223	0.398	Dctl	7.680635	NA
IgE	2665-320	ARA_H_3	88	SQSENFEYVAFKTDS	ARA_H_3-88-SQSENFEYVAFKTDS	178	6.048301335	0.632	Dctl	6.988047	NA
IgG4	2665-320	ARA_H_3	88	SQSENFEYVAFKTDS	ARA_H_3-88-SQSENFEYVAFKTDS	419	7.753892173	0.33	Dctl	7.494274	NA
IgE	2665-320	ARA_H_3	89	FEYVAFKTDSRPSIA	ARA_H_3-89-FEYVAFKTDSRPSIA	219	6.770551425	1.15	Dctl	10.624346	NA
IgG4	2665-320	ARA_H_3	89	FEYVAFKTDSRPSIA	ARA_H_3-89-FEYVAFKTDSRPSIA	3144	11.52250848	8.027	Dctl	13.185713	NA
IgE	2665-320	ARA_H_3	90	FKTDSRPSIANLAGE	ARA_H_3-90-FKTDSRPSIANLAGE	138	4.359973019	0.118	Dctl	8.4863	NA
IgG4	2665-320	ARA_H_3	90	FKTDSRPSIANLAGE	ARA_H_3-90-FKTDSRPSIANLAGE	277	6.521252698	0.153	Dctl	9.534921	NA
IgE	2665-320	ARA_H_3	91	RPSIANLAGENSVID	ARA_H_3-91-RPSIANLAGENSVID	129	4.238864082	0.029	Dctl	8.165524	NA
IgG4	2665-320	ARA_H_3	91	RPSIANLAGENSVID	ARA_H_3-91-RPSIANLAGENSVID	557	8.595634308	1.263	Dctl	10.598324	NA
IgE	2665-320	ARA_H_3	92	NLAGENSVIDNLPEE	ARA_H_3-92-NLAGENSVIDNLPEE	193	6.193357568	1.068	Dctl	10.024547	NA
IgG4	2665-320	ARA_H_3	92	NLAGENSVIDNLPEE	ARA_H_3-92-NLAGENSVIDNLPEE	982	9.588435496	1.993	Dctl	10.723165	NA
IgE	2665-320	ARA_H_3	93	NSVIDNLPEEVVANS	ARA_H_3-93-NSVIDNLPEEVVANS	124	4.656288968	-0.05	Dctl	6.152772	NA
IgG4	2665-320	ARA_H_3	93	NSVIDNLPEEVVANS	ARA_H_3-93-NSVIDNLPEEVVANS	221	6.389905932	-0.019	Dctl	9.425206	NA
IgE	2665-320	ARA_H_3	94	NLPEEVVANSYGLQR	ARA_H_3-94-NLPEEVVANSYGLQR	198	6.412425692	0.599	Dctl	11.106074	NA
IgG4	2665-320	ARA_H_3	94	NLPEEVVANSYGLQR	ARA_H_3-94-NLPEEVVANSYGLQR	320	6.818275969	0.079	Dctl	9.689681	NA
IgE	2665-320	ARA_H_3	95	VVANSYGLQREQARQ	ARA_H_3-95-VVANSYGLQREQARQ	208	6.429264259	1.041	Dctl	10.043618	NA
IgG4	2665-320	ARA_H_3	95	VVANSYGLQREQARQ	ARA_H_3-95-VVANSYGLQREQARQ	818	9.303440649	1.233	Dctl	10.419981	NA
IgE	2665-320	ARA_H_3	96	YGLQREQARQLKNNN	ARA_H_3-96-YGLQREQARQLKNNN	223	6.743878295	1.025	Dctl	11.026836	NA
IgG4	2665-320	ARA_H_3	96	YGLQREQARQLKNNN	ARA_H_3-96-YGLQREQARQLKNNN	1398	9.996969175	2.552	Dctl	11.59725	NA
IgE	2665-320	ARA_H_3	97	EQARQLKNNNPFKFF	ARA_H_3-97-EQARQLKNNNPFKFF	218	6.796740351	1.478	Dctl	10.49268	NA
IgG4	2665-320	ARA_H_3	97	EQARQLKNNNPFKFF	ARA_H_3-97-EQARQLKNNNPFKFF	291	6.766211779	0.208	Dctl	9.036541	NA
IgE	2665-320	ARA_H_3	98	LKNNNPFKFFVPPSQ	ARA_H_3-98-LKNNNPFKFFVPPSQ	273	7.296264562	2.443	Dctl	12.808134	NA
IgG4	2665-320	ARA_H_3	98	LKNNNPFKFFVPPSQ	ARA_H_3-98-LKNNNPFKFFVPPSQ	868	9.389848627	1.792	Dctl	11.540481	NA
IgE	2665-320	ARA_H_3	99	PFKFFVPPSQQSPRA	ARA_H_3-99-PFKFFVPPSQQSPRA	217	6.932852391	0.465	Dctl	11.266572	NA
IgG4	2665-320	ARA_H_3	99	PFKFFVPPSQQSPRA	ARA_H_3-99-PFKFFVPPSQQSPRA	825	9.471372483	2.016	Dctl	11.641937	NA
IgE	2665-320	ARA_H_3	100	VPPSQQSPRAVA	ARA_H_3-100-VPPSQQSPRAVA	127	4.238864082	-0.027	Dctl	8.703767	NA
IgG4	2665-320	ARA_H_3	100	VPPSQQSPRAVA	ARA_H_3-100-VPPSQQSPRAVA	332	6.998319985	0.184	Dctl	7.188613	NA
IgE	2665-320	ARA_H_5	1	MSWQTYVDNHLLCEI	ARA_H_5-1-MSWQTYVDNHLLCEI	137	4.599418304	0.129	Dctl	7.594303	NA
IgG4	2665-320	ARA_H_5	1	MSWQTYVDNHLLCEI	ARA_H_5-1-MSWQTYVDNHLLCEI	360	7.399607177	0.246	Dctl	8.076194	NA
IgE	2665-320	ARA_H_5	2	YVDNHLLCEIEGDHL	ARA_H_5-2-YVDNHLLCEIEGDHL	237	6.909040874	1.597	Dctl	8.836488	NA
IgG4	2665-320	ARA_H_5	2	YVDNHLLCEIEGDHL	ARA_H_5-2-YVDNHLLCEIEGDHL	460	6.928974661	0.289	Dctl	9.416453	NA
IgE	2665-320	ARA_H_5	3	LLCEIEGDHLSSAAI	ARA_H_5-3-LLCEIEGDHLSSAAI	203	6.462363022	0.733	Dctl	10.035186	NA
IgG4	2665-320	ARA_H_5	3	LLCEIEGDHLSSAAI	ARA_H_5-3-LLCEIEGDHLSSAAI	314	7.158367637	0.131	Dctl	9.505454	NA
IgE	2665-320	ARA_H_5	4	EGDHLSSAAILGQDG	ARA_H_5-4-EGDHLSSAAILGQDG	137	4.541058119	0.154	Dctl	9.570442	NA
IgG4	2665-320	ARA_H_5	4	EGDHLSSAAILGQDG	ARA_H_5-4-EGDHLSSAAILGQDG	1493	10.33186981	1.801	Dctl	11.967405	NA
IgE	2665-320	ARA_H_5	5	SSAAILGQDGGVWAQ	ARA_H_5-5-SSAAILGQDGGVWAQ	129	4.765055929	0.213	Dctl	9.268044	NA
IgG4	2665-320	ARA_H_5	5	SSAAILGQDGGVWAQ	ARA_H_5-5-SSAAILGQDGGVWAQ	209	6.207495842	0.003	Dctl	7.731785	NA
IgE	2665-320	ARA_H_5	6	LGQDGGVWAQSSHFP	ARA_H_5-6-LGQDGGVWAQSSHFP	246	7.057222677	1.784	Dctl	11.082859	NA
IgG4	2665-320	ARA_H_5	6	LGQDGGVWAQSSHFP	ARA_H_5-6-LGQDGGVWAQSSHFP	1410	10.20561126	3.236	Dctl	11.887111	NA
IgE	2665-320	ARA_H_5	7	GVWAQSSHFPQFKPE	ARA_H_5-7-GVWAQSSHFPQFKPE	308	7.666607405	2.746	Dctl	11.377182	NA
IgG4	2665-320	ARA_H_5	7	GVWAQSSHFPQFKPE	ARA_H_5-7-GVWAQSSHFPQFKPE	4365	12.03886791	7.323	Dctl	13.46998	NA
IgE	2665-320	ARA_H_5	8	SSHFPQFKPEEITAI	ARA_H_5-8-SSHFPQFKPEEITAI	136	4.359973019	0.098	Dctl	8.880971	NA
IgG4	2665-320	ARA_H_5	8	SSHFPQFKPEEITAI	ARA_H_5-8-SSHFPQFKPEEITAI	293	6.64171015	0.106	Dctl	9.171809	NA
IgE	2665-320	ARA_H_5	9	QFKPEEITAIMNDFA	ARA_H_5-9-QFKPEEITAIMNDFA	120	4.599418304	0.194	Dctl	7.633375	NA
IgG4	2665-320	ARA_H_5	9	QFKPEEITAIMNDFA	ARA_H_5-9-QFKPEEITAIMNDFA	263	6.627190084	0.077	Dctl	9.254667	NA
IgE	2665-320	ARA_H_5	10	EITAIMNDFAEPGSL	ARA_H_5-10-EITAIMNDFAEPGSL	199	6.360697667	1.134	Dctl	7.722812	NA
IgG4	2665-320	ARA_H_5	10	EITAIMNDFAEPGSL	ARA_H_5-10-EITAIMNDFAEPGSL	243	6.656085758	0.14	Dctl	8.467462	NA
IgE	2665-320	ARA_H_5	11	MNDFAEPGSLAPTGL	ARA_H_5-11-MNDFAEPGSLAPTGL	205	6.770551425	1.418	Dctl	10.491964	NA
IgG4	2665-320	ARA_H_5	11	MNDFAEPGSLAPTGL	ARA_H_5-11-MNDFAEPGSLAPTGL	617	8.860624645	1.309	Dctl	11.232906	NA
IgE	2665-320	ARA_H_5	12	EPGSLAPTGLYLGGT	ARA_H_5-12-EPGSLAPTGLYLGGT	190	6.232257599	0.729	Dctl	9.821285	NA
IgG4	2665-320	ARA_H_5	12	EPGSLAPTGLYLGGT	ARA_H_5-12-EPGSLAPTGLYLGGT	1385	10.19334182	2.653	Dctl	11.397889	NA
IgE	2665-320	ARA_H_5	13	APTGLYLGGTKYMVI	ARA_H_5-13-APTGLYLGGTKYMVI	192	6.557333322	1.302	Dctl	10.583596	NA
IgG4	2665-320	ARA_H_5	13	APTGLYLGGTKYMVI	ARA_H_5-13-APTGLYLGGTKYMVI	310	7.329581372	0.394	Dctl	7.393812	NA
IgE	2665-320	ARA_H_5	14	YLGGTKYMVIQGEPG	ARA_H_5-14-YLGGTKYMVIQGEPG	298	7.485257658	1.984	Dctl	8.185397	NA
IgG4	2665-320	ARA_H_5	14	YLGGTKYMVIQGEPG	ARA_H_5-14-YLGGTKYMVIQGEPG	1248	10.01520739	2.665	Dctl	9.314274	NA
IgE	2665-320	ARA_H_5	15	KYMVIQGEPGAIIPG	ARA_H_5-15-KYMVIQGEPGAIIPG	227	7.00201598	1.985	Dctl	10.866748	NA
IgG4	2665-320	ARA_H_5	15	KYMVIQGEPGAIIPG	ARA_H_5-15-KYMVIQGEPGAIIPG	878	9.430141044	1.834	Dctl	11.65524	NA
IgE	2665-320	ARA_H_5	16	QGEPGAIIPGKKGPG	ARA_H_5-16-QGEPGAIIPGKKGPG	178	5.786047104	0.345	Dctl	9.930917	NA
IgG4	2665-320	ARA_H_5	16	QGEPGAIIPGKKGPG	ARA_H_5-16-QGEPGAIIPGKKGPG	955	9.567672889	2.826	Dctl	10.63172	NA
IgE	2665-320	ARA_H_5	17	AIIPGKKGPGGVTIE	ARA_H_5-17-AIIPGKKGPGGVTIE	233	6.932852391	1.181	Dctl	8.392041	NA
IgG4	2665-320	ARA_H_5	17	AIIPGKKGPGGVTIE	ARA_H_5-17-AIIPGKKGPGGVTIE	2152	10.92098624	5.141	Dctl	11.281487	NA
IgE	2665-320	ARA_H_5	18	KKGPGGVTIEKTNQA	ARA_H_5-18-KKGPGGVTIEKTNQA	123	4.359973019	0.057	Dctl	9.047152	NA
IgG4	2665-320	ARA_H_5	18	KKGPGGVTIEKTNQA	ARA_H_5-18-KKGPGGVTIEKTNQA	268	7.188351773	0.215	Dctl	9.381124	NA
IgE	2665-320	ARA_H_5	19	GVTIEKTNQALIIGI	ARA_H_5-19-GVTIEKTNQALIIGI	123	4.359973019	-0.035	Dctl	6.509684	NA
IgG4	2665-320	ARA_H_5	19	GVTIEKTNQALIIGI	ARA_H_5-19-GVTIEKTNQALIIGI	274	5.957180843	0.028	Dctl	6.890834	NA
IgE	2665-320	ARA_H_5	20	KTNQALIIGIYDKPM	ARA_H_5-20-KTNQALIIGIYDKPM	122	4.656288968	0.159	Dctl	8.316876	NA
IgG4	2665-320	ARA_H_5	20	KTNQALIIGIYDKPM	ARA_H_5-20-KTNQALIIGIYDKPM	210	5.865658933	-0.038	Dctl	7.372616	NA
IgE	2665-320	ARA_H_5	21	LIIGIYDKPMTPGQC	ARA_H_5-21-LIIGIYDKPMTPGQC	183	6.232257599	1.2	Dctl	7.226047	NA
IgG4	2665-320	ARA_H_5	21	LIIGIYDKPMTPGQC	ARA_H_5-21-LIIGIYDKPMTPGQC	364	7.399607177	0.352	Dctl	8.279281	NA
IgE	2665-320	ARA_H_5	22	YDKPMTPGQCNMIVE	ARA_H_5-22-YDKPMTPGQCNMIVE	108	4.016121668	0.01	Dctl	9.028537	NA
IgG4	2665-320	ARA_H_5	22	YDKPMTPGQCNMIVE	ARA_H_5-22-YDKPMTPGQCNMIVE	257	6.712198655	0.196	Dctl	8.271292	NA
IgE	2665-320	ARA_H_5	23	TPGQCNMIVERLGDY	ARA_H_5-23-TPGQCNMIVERLGDY	135	4.481449803	0.046	Dctl	7.610682	NA
IgG4	2665-320	ARA_H_5	23	TPGQCNMIVERLGDY	ARA_H_5-23-TPGQCNMIVERLGDY	889	9.381220701	1.303	Dctl	8.483032	NA
IgE	2665-320	ARA_H_5	24	NMIVERLGDYLIDTG	ARA_H_5-24-NMIVERLGDYLIDTG	209	6.702920524	1.194	Dctl	9.683413	NA
IgG4	2665-320	ARA_H_5	24	NMIVERLGDYLIDTG	ARA_H_5-24-NMIVERLGDYLIDTG	250	6.752896825	0.048	Dctl	9.374407	NA
IgE	2665-320	ARA_H_5	25	RLGDYLIDTGL	ARA_H_5-25-RLGDYLIDTGL	247	7.04634905	0.647	Dctl	10.56687	NA
IgG4	2665-320	ARA_H_5	25	RLGDYLIDTGL	ARA_H_5-25-RLGDYLIDTGL	5490	12.37282454	11.495	Dctl	13.038928	NA
IgE	2665-320	ARA_H_6	1	MAKSTILVALLALVL	ARA_H_6-1-MAKSTILVALLALVL	109	3.804610498	-0.056	Dctl	7.054096	NA
IgG4	2665-320	ARA_H_6	1	MAKSTILVALLALVL	ARA_H_6-1-MAKSTILVALLALVL	203	5.544425492	-0.045	Dctl	6.808119	NA
IgE	2665-320	ARA_H_6	2	ILVALLALVLVAHAS	ARA_H_6-2-ILVALLALVLVAHAS	133	4.179915242	0.053	Dctl	8.488953	NA
IgG4	2665-320	ARA_H_6	2	ILVALLALVLVAHAS	ARA_H_6-2-ILVALLALVLVAHAS	612	8.724005686	1.231	Dctl	10.100865	NA
IgE	2665-320	ARA_H_6	3	LALVLVAHASAMRRE	ARA_H_6-3-LALVLVAHASAMRRE	182	6.378147235	1.094	Dctl	9.751919	NA
IgG4	2665-320	ARA_H_6	3	LALVLVAHASAMRRE	ARA_H_6-3-LALVLVAHASAMRRE	2687	11.30540688	6.226	Dctl	12.622456	NA
IgE	2665-320	ARA_H_6	4	VAHASAMRRERGRQG	ARA_H_6-4-VAHASAMRRERGRQG	143	4.541058119	0.137	Dctl	7.891092	NA
IgG4	2665-320	ARA_H_6	4	VAHASAMRRERGRQG	ARA_H_6-4-VAHASAMRRERGRQG	530	7.06448444	0.11	Dctl	9.53105	NA
IgE	2665-320	ARA_H_6	5	AMRRERGRQGDSSSC	ARA_H_6-5-AMRRERGRQGDSSSC	130	5.052205422	0.279	Dctl	7.90493	NA
IgG4	2665-320	ARA_H_6	5	AMRRERGRQGDSSSC	ARA_H_6-5-AMRRERGRQGDSSSC	1032	9.679217982	2.11	Dctl	8.823874	NA
IgE	2665-320	ARA_H_6	6	RGRQGDSSSCERQVD	ARA_H_6-6-RGRQGDSSSCERQVD	137	4.765055929	0.227	Dctl	8.316895	NA
IgG4	2665-320	ARA_H_6	6	RGRQGDSSSCERQVD	ARA_H_6-6-RGRQGDSSSCERQVD	1157	9.927557291	3.504	Dctl	10.809285	NA
IgE	2665-320	ARA_H_6	7	DSSSCERQVDRVNLK	ARA_H_6-7-DSSSCERQVDRVNLK	150	5.328369347	0.221	Dctl	9.875282	NA
IgG4	2665-320	ARA_H_6	7	DSSSCERQVDRVNLK	ARA_H_6-7-DSSSCERQVDRVNLK	858	9.432230844	1.823	Dctl	10.77758	NA
IgE	2665-320	ARA_H_6	8	ERQVDRVNLKPCEQH	ARA_H_6-8-ERQVDRVNLKPCEQH	209	6.193357568	0.813	Dctl	9.79096	NA
IgG4	2665-320	ARA_H_6	8	ERQVDRVNLKPCEQH	ARA_H_6-8-ERQVDRVNLKPCEQH	1202	9.962680642	2.957	Dctl	11.393265	NA
IgE	2665-320	ARA_H_6	9	RVNLKPCEQHIMQRI	ARA_H_6-9-RVNLKPCEQHIMQRI	359	7.989700966	2.371	Dctl	12.762121	NA
IgG4	2665-320	ARA_H_6	9	RVNLKPCEQHIMQRI	ARA_H_6-9-RVNLKPCEQHIMQRI	1773	10.65986306	3.384	Dctl	12.259635	NA
IgE	2665-320	ARA_H_6	10	PCEQHIMQRIMGEQE	ARA_H_6-10-PCEQHIMQRIMGEQE	141	4.299085081	0.128	Dctl	8.930332	NA
IgG4	2665-320	ARA_H_6	10	PCEQHIMQRIMGEQE	ARA_H_6-10-PCEQHIMQRIMGEQE	551	6.552319235	0.134	Dctl	8.512801	NA
IgE	2665-320	ARA_H_6	11	IMQRIMGEQEQYDSY	ARA_H_6-11-IMQRIMGEQEQYDSY	237	7.024352799	1.984	Dctl	7.580135	NA
IgG4	2665-320	ARA_H_6	11	IMQRIMGEQEQYDSY	ARA_H_6-11-IMQRIMGEQEQYDSY	938	9.529139703	2.389	Dctl	8.836937	NA
IgE	2665-320	ARA_H_6	12	MGEQEQYDSYDIRST	ARA_H_6-12-MGEQEQYDSYDIRST	275	7.332519874	2.164	Dctl	9.25851	NA
IgG4	2665-320	ARA_H_6	12	MGEQEQYDSYDIRST	ARA_H_6-12-MGEQEQYDSYDIRST	586	8.446467287	1.166	Dctl	9.786687	NA
IgE	2665-320	ARA_H_6	13	QYDSYDIRSTRSSDQ	ARA_H_6-13-QYDSYDIRSTRSSDQ	199	6.526366031	0.947	Dctl	8.506937	NA
IgG4	2665-320	ARA_H_6	13	QYDSYDIRSTRSSDQ	ARA_H_6-13-QYDSYDIRSTRSSDQ	906	9.473403444	1.822	Dctl	9.944872	NA
IgE	2665-320	ARA_H_6	14	DIRSTRSSDQQQRCC	ARA_H_6-14-DIRSTRSSDQQQRCC	145	4.816877659	0.149	Dctl	9.377361	NA
IgG4	2665-320	ARA_H_6	14	DIRSTRSSDQQQRCC	ARA_H_6-14-DIRSTRSSDQQQRCC	1384	10.19334182	3.399	Dctl	11.471035	NA
IgE	2665-320	ARA_H_6	15	RSSDQQQRCCDELNE	ARA_H_6-15-RSSDQQQRCCDELNE	195	6.587649848	1.541	Dctl	9.829865	NA
IgG4	2665-320	ARA_H_6	15	RSSDQQQRCCDELNE	ARA_H_6-15-RSSDQQQRCCDELNE	1225	10.11094134	3.097	Dctl	11.459867	NA
IgE	2665-320	ARA_H_6	16	QQRCCDELNEMENTQ	ARA_H_6-16-QQRCCDELNEMENTQ	165	5.136643377	0.442	Dctl	7.096604	NA
IgG4	2665-320	ARA_H_6	16	QQRCCDELNEMENTQ	ARA_H_6-16-QQRCCDELNEMENTQ	366	6.567606409	0.171	Dctl	8.0687	NA
IgE	2665-320	ARA_H_6	17	DELNEMENTQRCMCE	ARA_H_6-17-DELNEMENTQRCMCE	320	7.78253299	3.029	Dctl	10.442164	NA
IgG4	2665-320	ARA_H_6	17	DELNEMENTQRCMCE	ARA_H_6-17-DELNEMENTQRCMCE	2923	11.43298604	8.863	Dctl	12.817885	NA
IgE	2665-320	ARA_H_6	18	MENTQRCMCEALQQI	ARA_H_6-18-MENTQRCMCEALQQI	125	4.238864082	0.105	Dctl	7.117958	NA
IgG4	2665-320	ARA_H_6	18	MENTQRCMCEALQQI	ARA_H_6-18-MENTQRCMCEALQQI	779	8.92437022	1.146	Dctl	8.42258	NA
IgE	2665-320	ARA_H_6	19	RCMCEALQQIMENQC	ARA_H_6-19-RCMCEALQQIMENQC	228	6.990716529	1.606	Dctl	10.846511	NA
IgG4	2665-320	ARA_H_6	19	RCMCEALQQIMENQC	ARA_H_6-19-RCMCEALQQIMENQC	1908	10.8080399	4.631	Dctl	12.415052	NA
IgE	2665-320	ARA_H_6	20	ALQQIMENQCDRLQD	ARA_H_6-20-ALQQIMENQCDRLQD	309	7.652335825	0.343	Dctl	10.642602	NA
IgG4	2665-320	ARA_H_6	20	ALQQIMENQCDRLQD	ARA_H_6-20-ALQQIMENQCDRLQD	5518	12.37391217	9.451	Dctl	13.592778	NA
IgE	2665-320	ARA_H_6	21	MENQCDRLQDRQMVQ	ARA_H_6-21-MENQCDRLQDRQMVQ	135	4.86702323	0.306	Dctl	9.163467	NA
IgG4	2665-320	ARA_H_6	21	MENQCDRLQDRQMVQ	ARA_H_6-21-MENQCDRLQDRQMVQ	513	8.546319701	1.511	Dctl	10.068225	NA
IgE	2665-320	ARA_H_6	22	DRLQDRQMVQQFKRE	ARA_H_6-22-DRLQDRQMVQQFKRE	143	4.541058119	0.141	Dctl	9.277006	NA
IgG4	2665-320	ARA_H_6	22	DRLQDRQMVQQFKRE	ARA_H_6-22-DRLQDRQMVQQFKRE	1146	9.707102031	1.976	Dctl	10.828496	NA
IgE	2665-320	ARA_H_6	23	RQMVQQFKRELMNLP	ARA_H_6-23-RQMVQQFKRELMNLP	318	7.775965691	3.014	Dctl	12.835471	NA
IgG4	2665-320	ARA_H_6	23	RQMVQQFKRELMNLP	ARA_H_6-23-RQMVQQFKRELMNLP	2297	11.04702234	6.903	Dctl	11.764053	NA
IgE	2665-320	ARA_H_6	24	QFKRELMNLPQQCNF	ARA_H_6-24-QFKRELMNLPQQCNF	298	7.43612009	2.676	Dctl	12.619517	NA
IgG4	2665-320	ARA_H_6	24	QFKRELMNLPQQCNF	ARA_H_6-24-QFKRELMNLPQQCNF	807	9.024726995	1.081	Dctl	11.534039	NA
IgE	2665-320	ARA_H_6	25	LMNLPQQCNFRAPQR	ARA_H_6-25-LMNLPQQCNFRAPQR	871	9.592791488	10.984	Dctl	12.420466	NA
IgG4	2665-320	ARA_H_6	25	LMNLPQQCNFRAPQR	ARA_H_6-25-LMNLPQQCNFRAPQR	1469	10.34966939	3.753	Dctl	12.472162	NA
IgE	2665-320	ARA_H_6	26	QQCNFRAPQRCDLDV	ARA_H_6-26-QQCNFRAPQRCDLDV	227	6.716702717	0.837	Dctl	11.861562	NA
IgG4	2665-320	ARA_H_6	26	QQCNFRAPQRCDLDV	ARA_H_6-26-QQCNFRAPQRCDLDV	1061	9.722553169	2.3	Dctl	11.352138	NA
IgE	2665-320	ARA_H_6	27	RAPQRCDLDVSGGRC	ARA_H_6-27-RAPQRCDLDVSGGRC	158	5.981372933	0.982	Dctl	9.895883	NA
IgG4	2665-320	ARA_H_6	27	RAPQRCDLDVSGGRC	ARA_H_6-27-RAPQRCDLDVSGGRC	820	9.352818169	1.942	Dctl	10.863292	NA
IgE	2665-320	ARA_H_6	28	CDLDVSGGRC	ARA_H_6-28-CDLDVSGGRC	244	6.967848613	1.714	Dctl	10.272984	NA
IgG4	2665-320	ARA_H_6	28	CDLDVSGGRC	ARA_H_6-28-CDLDVSGGRC	881	9.419646396	2.066	Dctl	10.149573	NA
IgE	2665-320	ARA_H_7	1	MMVKLSILVALLGAL	ARA_H_7-1-MMVKLSILVALLGAL	115	3.879337481	-0.094	Dctl	6.786595	NA
IgG4	2665-320	ARA_H_7	1	MMVKLSILVALLGAL	ARA_H_7-1-MMVKLSILVALLGAL	243	5.794492996	-0.019	Dctl	6.969452	NA
IgE	2665-320	ARA_H_7	2	SILVALLGALLVVAS	ARA_H_7-2-SILVALLGALLVVAS	137	4.711523919	0.197	Dctl	6.754519	NA
IgG4	2665-320	ARA_H_7	2	SILVALLGALLVVAS	ARA_H_7-2-SILVALLGALLVVAS	417	7.740462351	0.463	Dctl	7.855443	NA
IgE	2665-320	ARA_H_7	3	LLGALLVVASATRWD	ARA_H_7-3-LLGALLVVASATRWD	122	4.711523919	0.297	Dctl	7.146759	NA
IgG4	2665-320	ARA_H_7	3	LLGALLVVASATRWD	ARA_H_7-3-LLGALLVVASATRWD	209	6.086877574	-0.071	Dctl	7.453448	NA
IgE	2665-320	ARA_H_7	4	LVVASATRWDPDRGS	ARA_H_7-4-LVVASATRWDPDRGS	253	7.151564466	2.061	Dctl	10.724164	NA
IgG4	2665-320	ARA_H_7	4	LVVASATRWDPDRGS	ARA_H_7-4-LVVASATRWDPDRGS	2030	10.83593278	5.639	Dctl	12.368928	NA
IgE	2665-320	ARA_H_7	5	ATRWDPDRGSRGSRW	ARA_H_7-5-ATRWDPDRGSRGSRW	138	5.216415807	0.792	Dctl	9.661355	NA
IgG4	2665-320	ARA_H_7	5	ATRWDPDRGSRGSRW	ARA_H_7-5-ATRWDPDRGSRGSRW	713	9.071062833	1.249	Dctl	9.859909	NA
IgE	2665-320	ARA_H_7	6	PDRGSRGSRWDAPSR	ARA_H_7-6-PDRGSRGSRWDAPSR	140	4.816877659	0.329	Dctl	9.114254	NA
IgG4	2665-320	ARA_H_7	6	PDRGSRGSRWDAPSR	ARA_H_7-6-PDRGSRGSRWDAPSR	1017	9.601494163	2.795	Dctl	10.688386	NA
IgE	2665-320	ARA_H_7	7	RGSRWDAPSRGDDQC	ARA_H_7-7-RGSRWDAPSRGDDQC	165	6.004029146	0.263	Dctl	9.776763	NA
IgG4	2665-320	ARA_H_7	7	RGSRWDAPSRGDDQC	ARA_H_7-7-RGSRWDAPSRGDDQC	997	9.756307842	2.946	Dctl	11.832687	NA
IgE	2665-320	ARA_H_7	8	DAPSRGDDQCQRQLQ	ARA_H_7-8-DAPSRGDDQCQRQLQ	162	5.590332199	0.969	Dctl	9.679305	NA
IgG4	2665-320	ARA_H_7	8	DAPSRGDDQCQRQLQ	ARA_H_7-8-DAPSRGDDQCQRQLQ	1349	10.17473976	3.517	Dctl	10.729481	NA
IgE	2665-320	ARA_H_7	9	GDDQCQRQLQRANLR	ARA_H_7-9-GDDQCQRQLQRANLR	129	4.86702323	0.265	Dctl	8.846237	NA
IgG4	2665-320	ARA_H_7	9	GDDQCQRQLQRANLR	ARA_H_7-9-GDDQCQRQLQRANLR	572	8.703388093	1.651	Dctl	10.320023	NA
IgE	2665-320	ARA_H_7	10	QRQLQRANLRPCEEH	ARA_H_7-10-QRQLQRANLRPCEEH	162	6.17350702	1.129	Dctl	9.620386	NA
IgG4	2665-320	ARA_H_7	10	QRQLQRANLRPCEEH	ARA_H_7-10-QRQLQRANLRPCEEH	1258	10.1342351	3.1	Dctl	12.617825	NA
IgE	2665-320	ARA_H_7	11	RANLRPCEEHMRRRV	ARA_H_7-11-RANLRPCEEHMRRRV	224	6.822462338	1.319	Dctl	10.392447	NA
IgG4	2665-320	ARA_H_7	11	RANLRPCEEHMRRRV	ARA_H_7-11-RANLRPCEEHMRRRV	1307	10.10440354	3.345	Dctl	10.655393	NA
IgE	2665-320	ARA_H_7	12	PCEEHMRRRVEQEQE	ARA_H_7-12-PCEEHMRRRVEQEQE	144	5.560072582	0.41	Dctl	7.761555	NA
IgG4	2665-320	ARA_H_7	12	PCEEHMRRRVEQEQE	ARA_H_7-12-PCEEHMRRRVEQEQE	635	8.921397741	1.324	Dctl	10.337529	NA
IgE	2665-320	ARA_H_7	13	MRRRVEQEQEQEQDE	ARA_H_7-13-MRRRVEQEQEQEQDE	130	4.179915242	0.065	Dctl	7.133894	NA
IgG4	2665-320	ARA_H_7	13	MRRRVEQEQEQEQDE	ARA_H_7-13-MRRRVEQEQEQEQDE	744	9.191925388	2.105	Dctl	7.908334	NA
IgE	2665-320	ARA_H_7	14	EQEQEQEQDEYPYSR	ARA_H_7-14-EQEQEQEQDEYPYSR	146	5.619970156	0.197	Dctl	11.587799	NA
IgG4	2665-320	ARA_H_7	14	EQEQEQEQDEYPYSR	ARA_H_7-14-EQEQEQEQDEYPYSR	649	8.876059604	1.268	Dctl	9.47434	NA
IgE	2665-320	ARA_H_7	15	QEQDEYPYSRRGSRG	ARA_H_7-15-QEQDEYPYSRRGSRG	136	4.359973019	0.2	Dctl	6.64769	NA
IgG4	2665-320	ARA_H_7	15	QEQDEYPYSRRGSRG	ARA_H_7-15-QEQDEYPYSRRGSRG	805	9.348398489	1.947	Dctl	10.671482	NA
IgE	2665-320	ARA_H_7	16	YPYSRRGSRGRQPGE	ARA_H_7-16-YPYSRRGSRGRQPGE	152	5.398452592	0.5	Dctl	7.176714	NA
IgG4	2665-320	ARA_H_7	16	YPYSRRGSRGRQPGE	ARA_H_7-16-YPYSRRGSRGRQPGE	816	9.419646396	1.834	Dctl	10.773443	NA
IgE	2665-320	ARA_H_7	17	RGSRGRQPGESDENQ	ARA_H_7-17-RGSRGRQPGESDENQ	141	4.656288968	0.143	Dctl	7.995993	NA
IgG4	2665-320	ARA_H_7	17	RGSRGRQPGESDENQ	ARA_H_7-17-RGSRGRQPGESDENQ	1375	10.17099039	3.366	Dctl	10.625531	NA
IgE	2665-320	ARA_H_7	18	RQPGESDENQEQRCC	ARA_H_7-18-RQPGESDENQEQRCC	124	4.816877659	0.179	Dctl	7.856387	NA
IgG4	2665-320	ARA_H_7	18	RQPGESDENQEQRCC	ARA_H_7-18-RQPGESDENQEQRCC	894	9.561958114	2.238	Dctl	11.251592	NA
IgE	2665-320	ARA_H_7	19	SDENQEQRCCNELNR	ARA_H_7-19-SDENQEQRCCNELNR	140	4.962539717	0.362	Dctl	8.045809	NA
IgG4	2665-320	ARA_H_7	19	SDENQEQRCCNELNR	ARA_H_7-19-SDENQEQRCCNELNR	1613	10.45208783	3.297	Dctl	11.36548	NA
IgE	2665-320	ARA_H_7	20	EQRCCNELNRFQNNQ	ARA_H_7-20-EQRCCNELNRFQNNQ	122	4.359973019	0.154	Dctl	7.166518	NA
IgG4	2665-320	ARA_H_7	20	EQRCCNELNRFQNNQ	ARA_H_7-20-EQRCCNELNRFQNNQ	698	9.144278481	2.153	Dctl	8.662997	NA
IgE	2665-320	ARA_H_7	21	NELNRFQNNQRCMCQ	ARA_H_7-21-NELNRFQNNQRCMCQ	223	6.730354492	1.412	Dctl	10.603976	NA
IgG4	2665-320	ARA_H_7	21	NELNRFQNNQRCMCQ	ARA_H_7-21-NELNRFQNNQRCMCQ	1098	9.823130005	2.754	Dctl	10.853307	NA
IgE	2665-320	ARA_H_7	22	FQNNQRCMCQALQQI	ARA_H_7-22-FQNNQRCMCQALQQI	104	3.714944865	-0.043	Dctl	7.109051	NA
IgG4	2665-320	ARA_H_7	22	FQNNQRCMCQALQQI	ARA_H_7-22-FQNNQRCMCQALQQI	256	6.505466533	0.061	Dctl	8.363531	NA
IgE	2665-320	ARA_H_7	23	RCMCQALQQILQNQS	ARA_H_7-23-RCMCQALQQILQNQS	133	3.879337481	0.048	Dctl	6.992633	NA
IgG4	2665-320	ARA_H_7	23	RCMCQALQQILQNQS	ARA_H_7-23-RCMCQALQQILQNQS	805	9.266437607	1.865	Dctl	8.083094	NA
IgE	2665-320	ARA_H_7	24	ALQQILQNQSFWVPA	ARA_H_7-24-ALQQILQNQSFWVPA	144	5.29200827	0.293	Dctl	7.282804	NA
IgG4	2665-320	ARA_H_7	24	ALQQILQNQSFWVPA	ARA_H_7-24-ALQQILQNQSFWVPA	281	6.843620102	0.228	Dctl	7.984047	NA
IgE	2665-320	ARA_H_7	25	LQNQSFWVPAGQEPV	ARA_H_7-25-LQNQSFWVPAGQEPV	133	4.541058119	0.119	Dctl	6.804808	NA
IgG4	2665-320	ARA_H_7	25	LQNQSFWVPAGQEPV	ARA_H_7-25-LQNQSFWVPAGQEPV	227	5.414700639	-0.109	Dctl	6.812984	NA
IgE	2665-320	ARA_H_7	26	FWVPAGQEPVASDGE	ARA_H_7-26-FWVPAGQEPVASDGE	365	7.995365732	3.13	Dctl	11.466094	NA
IgG4	2665-320	ARA_H_7	26	FWVPAGQEPVASDGE	ARA_H_7-26-FWVPAGQEPVASDGE	2605	11.23950964	5.808	Dctl	12.653161	NA
IgE	2665-320	ARA_H_7	27	GQEPVASDGEGAQEL	ARA_H_7-27-GQEPVASDGEGAQEL	146	4.481449803	0.095	Dctl	8.285247	NA
IgG4	2665-320	ARA_H_7	27	GQEPVASDGEGAQEL	ARA_H_7-27-GQEPVASDGEGAQEL	795	9.264093099	2.594	Dctl	10.681275	NA
IgE	2665-320	ARA_H_7	28	ASDGEGAQELAPELR	ARA_H_7-28-ASDGEGAQELAPELR	181	6.288709013	1	Dctl	8.971593	NA
IgG4	2665-320	ARA_H_7	28	ASDGEGAQELAPELR	ARA_H_7-28-ASDGEGAQELAPELR	862	9.536929116	3.445	Dctl	10.438353	NA
IgE	2665-320	ARA_H_7	29	GAQELAPELRVQVTK	ARA_H_7-29-GAQELAPELRVQVTK	416	8.215188306	3.732	Dctl	12.137148	NA
IgG4	2665-320	ARA_H_7	29	GAQELAPELRVQVTK	ARA_H_7-29-GAQELAPELRVQVTK	805	9.186983386	1.455	Dctl	10.655629	NA
IgE	2665-320	ARA_H_7	30	APELRVQVTKPLRPL	ARA_H_7-30-APELRVQVTKPLRPL	256	7.314506103	1.698	Dctl	11.222305	NA
IgG4	2665-320	ARA_H_7	30	APELRVQVTKPLRPL	ARA_H_7-30-APELRVQVTKPLRPL	852	9.473403444	1.495	Dctl	11.245672	NA
IgE	2665-320	ARA_H_7	31	VQVTKPLRPL	ARA_H_7-31-VQVTKPLRPL	228	6.896986097	1.526	Dctl	11.290993	NA
IgG4	2665-320	ARA_H_7	31	VQVTKPLRPL	ARA_H_7-31-VQVTKPLRPL	518	7.236980745	0.208	Dctl	10.258189	NA
IgE	2665-320	ARA_H_8	1	MGVFTFEDEITSTVP	ARA_H_8-1-MGVFTFEDEITSTVP	255	7.161675982	2.046	Dctl	9.390581	NA
IgG4	2665-320	ARA_H_8	1	MGVFTFEDEITSTVP	ARA_H_8-1-MGVFTFEDEITSTVP	1038	9.827900032	2.635	Dctl	11.022664	NA
IgE	2665-320	ARA_H_8	2	FEDEITSTVPPAKLY	ARA_H_8-2-FEDEITSTVPPAKLY	220	6.757276502	1.484	Dctl	10.097629	NA
IgG4	2665-320	ARA_H_8	2	FEDEITSTVPPAKLY	ARA_H_8-2-FEDEITSTVPPAKLY	667	8.027082325	1.013	Dctl	10.225555	NA
IgE	2665-320	ARA_H_8	3	TSTVPPAKLYNAMKD	ARA_H_8-3-TSTVPPAKLYNAMKD	165	5.705397071	0.594	Dctl	9.477846	NA
IgG4	2665-320	ARA_H_8	3	TSTVPPAKLYNAMKD	ARA_H_8-3-TSTVPPAKLYNAMKD	3163	11.54199247	7.65	Dctl	12.606766	NA
IgE	2665-320	ARA_H_8	4	PAKLYNAMKDADSIT	ARA_H_8-4-PAKLYNAMKDADSIT	221	6.847733747	1.813	Dctl	10.848818	NA
IgG4	2665-320	ARA_H_8	4	PAKLYNAMKDADSIT	ARA_H_8-4-PAKLYNAMKDADSIT	891	9.379055633	1.776	Dctl	11.066267	NA
IgE	2665-320	ARA_H_8	5	NAMKDADSITPKIID	ARA_H_8-5-NAMKDADSITPKIID	199	6.541932764	1.306	Dctl	10.114511	NA
IgG4	2665-320	ARA_H_8	5	NAMKDADSITPKIID	ARA_H_8-5-NAMKDADSITPKIID	1973	10.83908647	6.113	Dctl	12.143817	NA
IgE	2665-320	ARA_H_8	6	ADSITPKIIDDVKSV	ARA_H_8-6-ADSITPKIIDDVKSV	218	6.770551425	1.5	Dctl	10.017012	NA
IgG4	2665-320	ARA_H_8	6	ADSITPKIIDDVKSV	ARA_H_8-6-ADSITPKIIDDVKSV	508	7.899967293	0.514	Dctl	10.027657	NA
IgE	2665-320	ARA_H_8	7	PKIIDDVKSVEIVEG	ARA_H_8-7-PKIIDDVKSVEIVEG	119	3.840366134	-0.061	Dctl	6.802543	NA
IgG4	2665-320	ARA_H_8	7	PKIIDDVKSVEIVEG	ARA_H_8-7-PKIIDDVKSVEIVEG	308	7.117394078	0.295	Dctl	7.803982	NA
IgE	2665-320	ARA_H_8	8	DVKSVEIVEGNGGPG	ARA_H_8-8-DVKSVEIVEGNGGPG	160	5.398452592	0.431	Dctl	7.176848	NA
IgG4	2665-320	ARA_H_8	8	DVKSVEIVEGNGGPG	ARA_H_8-8-DVKSVEIVEGNGGPG	328	6.505466533	0.064	Dctl	7.753617	NA
IgE	2665-320	ARA_H_8	9	EIVEGNGGPGTIKKL	ARA_H_8-9-EIVEGNGGPGTIKKL	224	6.896986097	1.603	Dctl	10.968173	NA
IgG4	2665-320	ARA_H_8	9	EIVEGNGGPGTIKKL	ARA_H_8-9-EIVEGNGGPGTIKKL	267	6.80543498	0.102	Dctl	8.352293	NA
IgE	2665-320	ARA_H_8	10	NGGPGTIKKLTIVED	ARA_H_8-10-NGGPGTIKKLTIVED	185	6.153379525	0.851	Dctl	7.912098	NA
IgG4	2665-320	ARA_H_8	10	NGGPGTIKKLTIVED	ARA_H_8-10-NGGPGTIKKLTIVED	654	8.777587486	1.45	Dctl	9.388693	NA
IgE	2665-320	ARA_H_8	11	TIKKLTIVEDGETKF	ARA_H_8-11-TIKKLTIVEDGETKF	226	7.013227618	1.973	Dctl	10.515088	NA
IgG4	2665-320	ARA_H_8	11	TIKKLTIVEDGETKF	ARA_H_8-11-TIKKLTIVEDGETKF	666	9.06568817	1.997	Dctl	10.701292	NA
IgE	2665-320	ARA_H_8	12	TIVEDGETKFILHKV	ARA_H_8-12-TIVEDGETKFILHKV	257	7.04634905	1.474	Dctl	11.25593	NA
IgG4	2665-320	ARA_H_8	12	TIVEDGETKFILHKV	ARA_H_8-12-TIVEDGETKFILHKV	1956	10.65807848	3.168	Dctl	12.18295	NA
IgE	2665-320	ARA_H_8	13	GETKFILHKVESIDE	ARA_H_8-13-GETKFILHKVESIDE	264	7.314506103	2.258	Dctl	10.443303	NA
IgG4	2665-320	ARA_H_8	13	GETKFILHKVESIDE	ARA_H_8-13-GETKFILHKVESIDE	1333	10.23104237	3.962	Dctl	11.80213	NA
IgE	2665-320	ARA_H_8	14	ILHKVESIDEANYAY	ARA_H_8-14-ILHKVESIDEANYAY	335	7.735921439	3	Dctl	11.043584	NA
IgG4	2665-320	ARA_H_8	14	ILHKVESIDEANYAY	ARA_H_8-14-ILHKVESIDEANYAY	571	7.760560491	0.321	Dctl	9.660453	NA
IgE	2665-320	ARA_H_8	15	ESIDEANYAYNYSVV	ARA_H_8-15-ESIDEANYAYNYSVV	123	4.238864082	0.188	Dctl	7.41436	NA
IgG4	2665-320	ARA_H_8	15	ESIDEANYAYNYSVV	ARA_H_8-15-ESIDEANYAYNYSVV	596	8.595634308	0.985	Dctl	8.430668	NA
IgE	2665-320	ARA_H_8	16	ANYAYNYSVVGGVAL	ARA_H_8-16-ANYAYNYSVVGGVAL	198	6.445908559	0.94	Dctl	9.884392	NA
IgG4	2665-320	ARA_H_8	16	ANYAYNYSVVGGVAL	ARA_H_8-16-ANYAYNYSVVGGVAL	259	6.406982789	0.056	Dctl	7.538247	NA
IgE	2665-320	ARA_H_8	17	NYSVVGGVALPPTAE	ARA_H_8-17-NYSVVGGVALPPTAE	205	6.822462338	1.742	Dctl	10.176721	NA
IgG4	2665-320	ARA_H_8	17	NYSVVGGVALPPTAE	ARA_H_8-17-NYSVVGGVALPPTAE	2892	11.41988174	7.592	Dctl	12.471278	NA
IgE	2665-320	ARA_H_8	18	GGVALPPTAEKITFE	ARA_H_8-18-GGVALPPTAEKITFE	145	5.052205422	0.269	Dctl	8.087058	NA
IgG4	2665-320	ARA_H_8	18	GGVALPPTAEKITFE	ARA_H_8-18-GGVALPPTAEKITFE	815	9.259392622	2.077	Dctl	9.298007	NA
IgE	2665-320	ARA_H_8	19	PPTAEKITFETKLVE	ARA_H_8-19-PPTAEKITFETKLVE	131	4.122816864	0.313	Dctl	7.631991	NA
IgG4	2665-320	ARA_H_8	19	PPTAEKITFETKLVE	ARA_H_8-19-PPTAEKITFETKLVE	234	6.505466533	0.077	Dctl	8.471543	NA
IgE	2665-320	ARA_H_8	20	KITFETKLVEGPNGG	ARA_H_8-20-KITFETKLVEGPNGG	207	6.429264259	1.159	Dctl	10.231611	NA
IgG4	2665-320	ARA_H_8	20	KITFETKLVEGPNGG	ARA_H_8-20-KITFETKLVEGPNGG	2634	11.23592509	6.54	Dctl	12.337184	NA
IgE	2665-320	ARA_H_8	21	TKLVEGPNGGSIGKL	ARA_H_8-21-TKLVEGPNGGSIGKL	204	6.541932764	1.086	Dctl	9.857265	NA
IgG4	2665-320	ARA_H_8	21	TKLVEGPNGGSIGKL	ARA_H_8-21-TKLVEGPNGGSIGKL	867	9.509480163	2.666	Dctl	10.815763	NA
IgE	2665-320	ARA_H_8	22	GPNGGSIGKLTLKYH	ARA_H_8-22-GPNGGSIGKLTLKYH	221	7.035392845	1.797	Dctl	11.248272	NA
IgG4	2665-320	ARA_H_8	22	GPNGGSIGKLTLKYH	ARA_H_8-22-GPNGGSIGKLTLKYH	668	9.033012796	1.025	Dctl	10.782662	NA
IgE	2665-320	ARA_H_8	23	SIGKLTLKYHTKGDA	ARA_H_8-23-SIGKLTLKYHTKGDA	357	7.937691537	2.691	Dctl	11.42085	NA
IgG4	2665-320	ARA_H_8	23	SIGKLTLKYHTKGDA	ARA_H_8-23-SIGKLTLKYHTKGDA	6615	12.64337169	15.583	Dctl	13.440506	NA
IgE	2665-320	ARA_H_8	24	TLKYHTKGDAKPDEE	ARA_H_8-24-TLKYHTKGDAKPDEE	213	6.716702717	1.606	Dctl	10.415975	NA
IgG4	2665-320	ARA_H_8	24	TLKYHTKGDAKPDEE	ARA_H_8-24-TLKYHTKGDAKPDEE	874	9.477456809	3.098	Dctl	11.458722	NA
IgE	2665-320	ARA_H_8	25	TKGDAKPDEEELKKG	ARA_H_8-25-TKGDAKPDEEELKKG	140	5.177080672	0.246	Dctl	9.13288	NA
IgG4	2665-320	ARA_H_8	25	TKGDAKPDEEELKKG	ARA_H_8-25-TKGDAKPDEEELKKG	1076	9.897620159	2.929	Dctl	10.736028	NA
IgE	2665-320	ARA_H_8	26	KPDEEELKKGKAKGE	ARA_H_8-26-KPDEEELKKGKAKGE	149	5.649011483	0.172	Dctl	9.642574	NA
IgG4	2665-320	ARA_H_8	26	KPDEEELKKGKAKGE	ARA_H_8-26-KPDEEELKKGKAKGE	1005	9.731066165	2.814	Dctl	11.571313	NA
IgE	2665-320	ARA_H_8	27	ELKKGKAKGEGLFRA	ARA_H_8-27-ELKKGKAKGEGLFRA	208	6.47863193	1.355	Dctl	11.03572	NA
IgG4	2665-320	ARA_H_8	27	ELKKGKAKGEGLFRA	ARA_H_8-27-ELKKGKAKGEGLFRA	1128	9.926075097	2.725	Dctl	11.516766	NA
IgE	2665-320	ARA_H_8	28	KAKGEGLFRAIEGYV	ARA_H_8-28-KAKGEGLFRAIEGYV	135	5.095040934	0.357	Dctl	9.53016	NA
IgG4	2665-320	ARA_H_8	28	KAKGEGLFRAIEGYV	ARA_H_8-28-KAKGEGLFRAIEGYV	217	6.001434671	0.012	Dctl	8.957325	NA
IgE	2665-320	ARA_H_8	29	GLFRAIEGYVLANPT	ARA_H_8-29-GLFRAIEGYVLANPT	238	6.847733747	1.438	Dctl	10.012482	NA
IgG4	2665-320	ARA_H_8	29	GLFRAIEGYVLANPT	ARA_H_8-29-GLFRAIEGYVLANPT	719	9.005206362	1.297	Dctl	10.470424	NA
IgE	2665-320	ARA_H_8	30	IEGYVLANPTQY	ARA_H_8-30-IEGYVLANPTQY	303	7.6736906	3.077	Dctl	10.868522	NA
IgG4	2665-320	ARA_H_8	30	IEGYVLANPTQY	ARA_H_8-30-IEGYVLANPTQY	240	6.725892617	0.181	Dctl	8.303434	NA
IgE	2665-320	ARA_H_9	1	LSCGQVNSALAPCIT	ARA_H_9-1-LSCGQVNSALAPCIT	566	8.823937162	3.767	Dctl	12.520742	NA
IgG4	2665-320	ARA_H_9	1	LSCGQVNSALAPCIT	ARA_H_9-1-LSCGQVNSALAPCIT	8763	13.05559613	16.364	Dctl	13.800237	NA
IgE	2665-320	ARA_H_9	2	VNSALAPCITFLTKG	ARA_H_9-2-VNSALAPCITFLTKG	317	7.742673144	2.883	Dctl	10.977359	NA
IgG4	2665-320	ARA_H_9	2	VNSALAPCITFLTKG	ARA_H_9-2-VNSALAPCITFLTKG	2175	10.97788881	5.563	Dctl	12.395169	NA
IgE	2665-320	ARA_H_9	3	APCITFLTKGGVPSG	ARA_H_9-3-APCITFLTKGGVPSG	326	7.756082497	3.109	Dctl	11.435306	NA
IgG4	2665-320	ARA_H_9	3	APCITFLTKGGVPSG	ARA_H_9-3-APCITFLTKGGVPSG	3706	11.77801593	10.422	Dctl	13.214517	NA
IgE	2665-320	ARA_H_9	4	FLTKGGVPSGPCCSG	ARA_H_9-4-FLTKGGVPSGPCCSG	393	8.24877669	4.095	Dctl	11.18318	NA
IgG4	2665-320	ARA_H_9	4	FLTKGGVPSGPCCSG	ARA_H_9-4-FLTKGGVPSGPCCSG	5307	12.33423167	12.362	Dctl	13.326964	NA
IgE	2665-320	ARA_H_9	5	GVPSGPCCSGVRGLL	ARA_H_9-5-GVPSGPCCSGVRGLL	393	8.088411888	3.372	Dctl	11.560819	NA
IgG4	2665-320	ARA_H_9	5	GVPSGPCCSGVRGLL	ARA_H_9-5-GVPSGPCCSGVRGLL	1522	10.37052507	3.639	Dctl	11.855847	NA
IgE	2665-320	ARA_H_9	6	PCCSGVRGLLGAAKT	ARA_H_9-6-PCCSGVRGLLGAAKT	316	7.735921439	2.62	Dctl	11.714974	NA
IgG4	2665-320	ARA_H_9	6	PCCSGVRGLLGAAKT	ARA_H_9-6-PCCSGVRGLLGAAKT	2338	11.10384578	6.53	Dctl	12.156224	NA
IgE	2665-320	ARA_H_9	7	VRGLLGAAKTTADRQ	ARA_H_9-7-VRGLLGAAKTTADRQ	211	6.557333322	0.003	Dctl	9.956615	NA
IgG4	2665-320	ARA_H_9	7	VRGLLGAAKTTADRQ	ARA_H_9-7-VRGLLGAAKTTADRQ	1361	10.17473976	2.436	Dctl	11.081704	NA
IgE	2665-320	ARA_H_9	8	GAAKTTADRQAACNC	ARA_H_9-8-GAAKTTADRQAACNC	152	5.497580064	0.533	Dctl	9.860881	NA
IgG4	2665-320	ARA_H_9	8	GAAKTTADRQAACNC	ARA_H_9-8-GAAKTTADRQAACNC	913	9.645390097	2.547	Dctl	11.105225	NA
IgE	2665-320	ARA_H_9	9	TADRQAACNCLKAAA	ARA_H_9-9-TADRQAACNCLKAAA	224	6.716702717	1.492	Dctl	11.31703	NA
IgG4	2665-320	ARA_H_9	9	TADRQAACNCLKAAA	ARA_H_9-9-TADRQAACNCLKAAA	5987	12.49856279	13.01	Dctl	13.217229	NA
IgE	2665-320	ARA_H_9	10	AACNCLKAAAGSLHG	ARA_H_9-10-AACNCLKAAAGSLHG	339	7.859093608	2.638	Dctl	11.852952	NA
IgG4	2665-320	ARA_H_9	10	AACNCLKAAAGSLHG	ARA_H_9-10-AACNCLKAAAGSLHG	3099	11.5161191	7.332	Dctl	13.184011	NA
IgE	2665-320	ARA_H_9	11	LKAAAGSLHGLNQGN	ARA_H_9-11-LKAAAGSLHGLNQGN	249	7.024352799	1.714	Dctl	11.157455	NA
IgG4	2665-320	ARA_H_9	11	LKAAAGSLHGLNQGN	ARA_H_9-11-LKAAAGSLHGLNQGN	3638	11.74266776	8.079	Dctl	12.933555	NA
IgE	2665-320	ARA_H_9	12	GSLHGLNQGNAAALP	ARA_H_9-12-GSLHGLNQGNAAALP	194	6.288709013	0.337	Dctl	9.853608	NA
IgG4	2665-320	ARA_H_9	12	GSLHGLNQGNAAALP	ARA_H_9-12-GSLHGLNQGNAAALP	617	8.894366186	2.374	Dctl	11.391454	NA
IgE	2665-320	ARA_H_9	13	LNQGNAAALPGRCGV	ARA_H_9-13-LNQGNAAALPGRCGV	134	3.879337481	-0.031	Dctl	8.864074	NA
IgG4	2665-320	ARA_H_9	13	LNQGNAAALPGRCGV	ARA_H_9-13-LNQGNAAALPGRCGV	295	7.06448444	0.147	Dctl	8.829072	NA
IgE	2665-320	ARA_H_9	14	AAALPGRCGVSIPYK	ARA_H_9-14-AAALPGRCGVSIPYK	522	8.687127153	5.309	Dctl	12.356692	NA
IgG4	2665-320	ARA_H_9	14	AAALPGRCGVSIPYK	ARA_H_9-14-AAALPGRCGVSIPYK	3427	11.66748904	7.905	Dctl	12.840433	NA
IgE	2665-320	ARA_H_9	15	GRCGVSIPYKISTST	ARA_H_9-15-GRCGVSIPYKISTST	300	7.540546454	2.629	Dctl	11.489436	NA
IgG4	2665-320	ARA_H_9	15	GRCGVSIPYKISTST	ARA_H_9-15-GRCGVSIPYKISTST	1541	10.39751531	3.178	Dctl	12.063991	NA
IgE	2665-320	ARA_H_9	16	SIPYKISTSTNCATI	ARA_H_9-16-SIPYKISTSTNCATI	215	6.860205364	0.423	Dctl	10.772943	NA
IgG4	2665-320	ARA_H_9	16	SIPYKISTSTNCATI	ARA_H_9-16-SIPYKISTSTNCATI	985	9.710549947	1.933	Dctl	11.727231	NA
IgE	2665-320	ARA_H_9	17	ISTSTNCATIKF	ARA_H_9-17-ISTSTNCATIKF	141	5.177080672	0.39	Dctl	8.646905	NA
IgG4	2665-320	ARA_H_9	17	ISTSTNCATIKF	ARA_H_9-17-ISTSTNCATIKF	310	6.880820615	0.14	Dctl	7.526422	NA
IgE	2665-320	BER_E_1	1	MAKISVAAAALLVLM	BER_E_1-1-MAKISVAAAALLVLM	125	4.238864082	0.015	Dctl	6.861838	NA
IgG4	2665-320	BER_E_1	1	MAKISVAAAALLVLM	BER_E_1-1-MAKISVAAAALLVLM	236	5.770320068	-0.027	Dctl	6.30008	NA
IgE	2665-320	BER_E_1	2	VAAAALLVLMALGHA	BER_E_1-2-VAAAALLVLMALGHA	138	5.136643377	0.311	Dctl	9.208416	NA
IgG4	2665-320	BER_E_1	2	VAAAALLVLMALGHA	BER_E_1-2-VAAAALLVLMALGHA	247	6.582733921	0.158	Dctl	9.398522	NA
IgE	2665-320	BER_E_1	3	LLVLMALGHATAFRA	BER_E_1-3-LLVLMALGHATAFRA	214	6.617342397	1.25	Dctl	9.847871	NA
IgG4	2665-320	BER_E_1	3	LLVLMALGHATAFRA	BER_E_1-3-LLVLMALGHATAFRA	747	9.081752461	1.404	Dctl	10.398513	NA
IgE	2665-320	BER_E_1	4	ALGHATAFRATVTTT	BER_E_1-4-ALGHATAFRATVTTT	177	6.510629499	1.167	Dctl	10.142359	NA
IgG4	2665-320	BER_E_1	4	ALGHATAFRATVTTT	BER_E_1-4-ALGHATAFRATVTTT	232	6.283110207	0.048	Dctl	8.978563	NA
IgE	2665-320	BER_E_1	5	TAFRATVTTTVVEEE	BER_E_1-5-TAFRATVTTTVVEEE	160	5.432257541	0.6	Dctl	7.751094	NA
IgG4	2665-320	BER_E_1	5	TAFRATVTTTVVEEE	BER_E_1-5-TAFRATVTTTVVEEE	450	8.038101583	0.843	Dctl	8.945607	NA
IgE	2665-320	BER_E_1	6	TVTTTVVEEENQEEC	BER_E_1-6-TVTTTVVEEENQEEC	120	3.967240931	0.115	Dctl	7.681709	NA
IgG4	2665-320	BER_E_1	6	TVTTTVVEEENQEEC	BER_E_1-6-TVTTTVVEEENQEEC	634	8.829250313	1.551	Dctl	9.021034	NA
IgE	2665-320	BER_E_1	7	VVEEENQEECREQMQ	BER_E_1-7-VVEEENQEECREQMQ	231	6.822462338	1.408	Dctl	9.073201	NA
IgG4	2665-320	BER_E_1	7	VVEEENQEECREQMQ	BER_E_1-7-VVEEENQEECREQMQ	922	9.573365117	1.864	Dctl	10.914141	NA
IgE	2665-320	BER_E_1	8	NQEECREQMQRQQML	BER_E_1-8-NQEECREQMQRQQML	175	6.069938167	1.133	Dctl	9.787206	NA
IgG4	2665-320	BER_E_1	8	NQEECREQMQRQQML	BER_E_1-8-NQEECREQMQRQQML	715	9.134043855	1.701	Dctl	9.535748	NA
IgE	2665-320	BER_E_1	9	REQMQRQQMLSHCRM	BER_E_1-9-REQMQRQQMLSHCRM	154	5.398452592	0.485	Dctl	9.639877	NA
IgG4	2665-320	BER_E_1	9	REQMQRQQMLSHCRM	BER_E_1-9-REQMQRQQMLSHCRM	791	9.271115224	1.646	Dctl	10.963332	NA
IgE	2665-320	BER_E_1	10	RQQMLSHCRMYMRQQ	BER_E_1-10-RQQMLSHCRMYMRQQ	155	5.837413193	0.934	Dctl	10.236039	NA
IgG4	2665-320	BER_E_1	10	RQQMLSHCRMYMRQQ	BER_E_1-10-RQQMLSHCRMYMRQQ	731	9.294278484	1.876	Dctl	10.753544	NA
IgE	2665-320	BER_E_1	11	SHCRMYMRQQMEESP	BER_E_1-11-SHCRMYMRQQMEESP	423	8.262935727	0.334	Dctl	12.072985	NA
IgG4	2665-320	BER_E_1	11	SHCRMYMRQQMEESP	BER_E_1-11-SHCRMYMRQQMEESP	5010	12.22546384	10.471	Dctl	13.333627	NA
IgE	2665-320	BER_E_1	12	YMRQQMEESPYQTMP	BER_E_1-12-YMRQQMEESPYQTMP	225	6.860205364	1.633	Dctl	10.153129	NA
IgG4	2665-320	BER_E_1	12	YMRQQMEESPYQTMP	BER_E_1-12-YMRQQMEESPYQTMP	1500	10.34413058	3.414	Dctl	11.721287	NA
IgE	2665-320	BER_E_1	13	MEESPYQTMPRRGME	BER_E_1-13-MEESPYQTMPRRGME	183	6.004029146	0.76	Dctl	9.906302	NA
IgG4	2665-320	BER_E_1	13	MEESPYQTMPRRGME	BER_E_1-13-MEESPYQTMPRRGME	1260	9.810332286	2.545	Dctl	10.936198	NA
IgE	2665-320	BER_E_1	14	YQTMPRRGMEPHMSE	BER_E_1-14-YQTMPRRGMEPHMSE	226	6.860205364	1.182	Dctl	9.869547	NA
IgG4	2665-320	BER_E_1	14	YQTMPRRGMEPHMSE	BER_E_1-14-YQTMPRRGMEPHMSE	1939	10.82006009	4.756	Dctl	12.093989	NA
IgE	2665-320	BER_E_1	15	RRGMEPHMSECCEQL	BER_E_1-15-RRGMEPHMSECCEQL	315	7.652335825	2.681	Dctl	9.985475	NA
IgG4	2665-320	BER_E_1	15	RRGMEPHMSECCEQL	BER_E_1-15-RRGMEPHMSECCEQL	1893	10.70981707	4.735	Dctl	12.189935	NA
IgE	2665-320	BER_E_1	16	PHMSECCEQLEGMDE	BER_E_1-16-PHMSECCEQLEGMDE	344	7.901946846	2.394	Dctl	11.083528	NA
IgG4	2665-320	BER_E_1	16	PHMSECCEQLEGMDE	BER_E_1-16-PHMSECCEQLEGMDE	2143	10.96134191	6.35	Dctl	12.315084	NA
IgE	2665-320	BER_E_1	17	CCEQLEGMDESCRCE	BER_E_1-17-CCEQLEGMDESCRCE	298	7.493286971	0.273	Dctl	9.338509	NA
IgG4	2665-320	BER_E_1	17	CCEQLEGMDESCRCE	BER_E_1-17-CCEQLEGMDESCRCE	2596	11.20753359	5.394	Dctl	12.231605	NA
IgE	2665-320	BER_E_1	18	EGMDESCRCEGLRMM	BER_E_1-18-EGMDESCRCEGLRMM	339	7.883736812	2.969	Dctl	10.778151	NA
IgG4	2665-320	BER_E_1	18	EGMDESCRCEGLRMM	BER_E_1-18-EGMDESCRCEGLRMM	4241	12.00662449	10.969	Dctl	13.762194	NA
IgE	2665-320	BER_E_1	19	SCRCEGLRMMMMRMQ	BER_E_1-19-SCRCEGLRMMMMRMQ	383	8.061662745	3.642	Dctl	11.81883	NA
IgG4	2665-320	BER_E_1	19	SCRCEGLRMMMMRMQ	BER_E_1-19-SCRCEGLRMMMMRMQ	2717	11.2008073	7.291	Dctl	12.917874	NA
IgE	2665-320	BER_E_1	20	GLRMMMMRMQQEEMQ	BER_E_1-20-GLRMMMMRMQQEEMQ	183	6.27013623	0.795	Dctl	8.72717	NA
IgG4	2665-320	BER_E_1	20	GLRMMMMRMQQEEMQ	BER_E_1-20-GLRMMMMRMQQEEMQ	907	9.60890353	2.484	Dctl	10.080243	NA
IgE	2665-320	BER_E_1	21	MMRMQQEEMQPRGEQ	BER_E_1-21-MMRMQQEEMQPRGEQ	223	6.770551425	1.557	Dctl	10.216501	NA
IgG4	2665-320	BER_E_1	21	MMRMQQEEMQPRGEQ	BER_E_1-21-MMRMQQEEMQPRGEQ	976	9.720844525	2.578	Dctl	10.54618	NA
IgE	2665-320	BER_E_1	22	QEEMQPRGEQMRRMM	BER_E_1-22-QEEMQPRGEQMRRMM	140	5.177080672	0.4	Dctl	8.424772	NA
IgG4	2665-320	BER_E_1	22	QEEMQPRGEQMRRMM	BER_E_1-22-QEEMQPRGEQMRRMM	775	9.312544996	2.134	Dctl	10.305088	NA
IgE	2665-320	BER_E_1	23	PRGEQMRRMMRLAEN	BER_E_1-23-PRGEQMRRMMRLAEN	208	6.445908559	1.197	Dctl	9.794202	NA
IgG4	2665-320	BER_E_1	23	PRGEQMRRMMRLAEN	BER_E_1-23-PRGEQMRRMMRLAEN	903	9.450904055	2.162	Dctl	11.23514	NA
IgE	2665-320	BER_E_1	24	MRRMMRLAENIPSRC	BER_E_1-24-MRRMMRLAENIPSRC	203	6.494719422	1.057	Dctl	10.257431	NA
IgG4	2665-320	BER_E_1	24	MRRMMRLAENIPSRC	BER_E_1-24-MRRMMRLAENIPSRC	897	9.440559901	2.05	Dctl	10.396531	NA
IgE	2665-320	BER_E_1	25	RLAENIPSRCNLSPM	BER_E_1-25-RLAENIPSRCNLSPM	221	6.702920524	1.451	Dctl	10.725519	NA
IgG4	2665-320	BER_E_1	25	RLAENIPSRCNLSPM	BER_E_1-25-RLAENIPSRCNLSPM	1333	10.21170707	3.818	Dctl	11.589076	NA
IgE	2665-320	BER_E_1	26	IPSRCNLSPMRCPMG	BER_E_1-26-IPSRCNLSPMRCPMG	203	6.660765911	1.354	Dctl	10.798423	NA
IgG4	2665-320	BER_E_1	26	IPSRCNLSPMRCPMG	BER_E_1-26-IPSRCNLSPMRCPMG	1243	10.06184508	3.334	Dctl	12.015081	NA
IgE	2665-320	BER_E_1	27	NLSPMRCPMGGSIAG	BER_E_1-27-NLSPMRCPMGGSIAG	212	6.646436139	1.333	Dctl	10.734862	NA
IgG4	2665-320	BER_E_1	27	NLSPMRCPMGGSIAG	BER_E_1-27-NLSPMRCPMGGSIAG	1464	10.37052507	2.51	Dctl	11.930006	NA
IgE	2665-320	BER_E_1	28	RCPMGGSIAGF	BER_E_1-28-RCPMGGSIAGF	313	7.694733886	2.565	Dctl	11.967498	NA
IgG4	2665-320	BER_E_1	28	RCPMGGSIAGF	BER_E_1-28-RCPMGGSIAGF	1033	9.786026213	2.762	Dctl	11.681902	NA
IgE	2665-320	BET_V_1	1	MGVFNYETETTSVIP	BET_V_1-1-MGVFNYETETTSVIP	347	7.808507255	2.75	Dctl	9.955627	NA
IgG4	2665-320	BET_V_1	1	MGVFNYETETTSVIP	BET_V_1-1-MGVFNYETETTSVIP	3277	11.57025943	8.503	Dctl	12.711814	NA
IgE	2665-320	BET_V_1	2	YETETTSVIPAARLF	BET_V_1-2-YETETTSVIPAARLF	253	7.161675982	1.036	Dctl	10.680524	NA
IgG4	2665-320	BET_V_1	2	YETETTSVIPAARLF	BET_V_1-2-YETETTSVIPAARLF	469	7.999160236	0.523	Dctl	9.263339	NA
IgE	2665-320	BET_V_1	3	TSVIPAARLFKAFIL	BET_V_1-3-TSVIPAARLFKAFIL	150	5.008064044	0.192	Dctl	7.165136	NA
IgG4	2665-320	BET_V_1	3	TSVIPAARLFKAFIL	BET_V_1-3-TSVIPAARLFKAFIL	255	6.168274061	0.049	Dctl	7.083786	NA
IgE	2665-320	BET_V_1	4	AARLFKAFILDGDNL	BET_V_1-4-AARLFKAFILDGDNL	169	6.069938167	0.597	Dctl	10.054908	NA
IgG4	2665-320	BET_V_1	4	AARLFKAFILDGDNL	BET_V_1-4-AARLFKAFILDGDNL	197	6.245765203	-0.057	Dctl	9.986109	NA
IgE	2665-320	BET_V_1	5	KAFILDGDNLFPKVA	BET_V_1-5-KAFILDGDNLFPKVA	345	7.834022139	1.935	Dctl	11.758289	NA
IgG4	2665-320	BET_V_1	5	KAFILDGDNLFPKVA	BET_V_1-5-KAFILDGDNLFPKVA	4150	11.93805456	9.584	Dctl	13.18366	NA
IgE	2665-320	BET_V_1	6	DGDNLFPKVAPQAIS	BET_V_1-6-DGDNLFPKVAPQAIS	178	6.17350702	0.908	Dctl	10.18526	NA
IgG4	2665-320	BET_V_1	6	DGDNLFPKVAPQAIS	BET_V_1-6-DGDNLFPKVAPQAIS	226	6.023178714	0.027	Dctl	9.29216	NA
IgE	2665-320	BET_V_1	7	FPKVAPQAISSVENI	BET_V_1-7-FPKVAPQAISSVENI	133	4.711523919	0.155	Dctl	7.912856	NA
IgG4	2665-320	BET_V_1	7	FPKVAPQAISSVENI	BET_V_1-7-FPKVAPQAISSVENI	227	5.155938839	-0.054	Dctl	8.547373	NA
IgE	2665-320	BET_V_1	8	PQAISSVENIEGNGG	BET_V_1-8-PQAISSVENIEGNGG	130	4.711523919	0.014	Dctl	8.388236	NA
IgG4	2665-320	BET_V_1	8	PQAISSVENIEGNGG	BET_V_1-8-PQAISSVENIEGNGG	243	6.065899617	-0.025	Dctl	9.226144	NA
IgE	2665-320	BET_V_1	9	SVENIEGNGGPGTIK	BET_V_1-9-SVENIEGNGGPGTIK	214	6.510629499	0.949	Dctl	7.736747	NA
IgG4	2665-320	BET_V_1	9	SVENIEGNGGPGTIK	BET_V_1-9-SVENIEGNGGPGTIK	689	9.033012796	1.621	Dctl	8.190478	NA
IgE	2665-320	BET_V_1	10	EGNGGPGTIKKISFP	BET_V_1-10-EGNGGPGTIKKISFP	181	6.395388268	1.433	Dctl	10.432981	NA
IgG4	2665-320	BET_V_1	10	EGNGGPGTIKKISFP	BET_V_1-10-EGNGGPGTIKKISFP	301	7.020713659	0.379	Dctl	10.264682	NA
IgE	2665-320	BET_V_1	11	PGTIKKISFPEGFPF	BET_V_1-11-PGTIKKISFPEGFPF	437	8.34509023	3.568	Dctl	12.182643	NA
IgG4	2665-320	BET_V_1	11	PGTIKKISFPEGFPF	BET_V_1-11-PGTIKKISFPEGFPF	1430	10.27012129	3.66	Dctl	12.449829	NA
IgE	2665-320	BET_V_1	12	KISFPEGFPFKYVKD	BET_V_1-12-KISFPEGFPFKYVKD	311	7.666607405	2.938	Dctl	11.296588	NA
IgG4	2665-320	BET_V_1	12	KISFPEGFPFKYVKD	BET_V_1-12-KISFPEGFPFKYVKD	1732	10.61641195	4.619	Dctl	12.510751	NA
IgE	2665-320	BET_V_1	13	EGFPFKYVKDRVDEV	BET_V_1-13-EGFPFKYVKDRVDEV	331	7.762740722	2.956	Dctl	11.267924	NA
IgG4	2665-320	BET_V_1	13	EGFPFKYVKDRVDEV	BET_V_1-13-EGFPFKYVKDRVDEV	1142	9.911168796	2.766	Dctl	11.819337	NA
IgE	2665-320	BET_V_1	14	KYVKDRVDEVDHTNF	BET_V_1-14-KYVKDRVDEVDHTNF	207	6.757276502	1.508	Dctl	10.7181	NA
IgG4	2665-320	BET_V_1	14	KYVKDRVDEVDHTNF	BET_V_1-14-KYVKDRVDEVDHTNF	262	6.567606409	0.15	Dctl	7.826129	NA
IgE	2665-320	BET_V_1	15	RVDEVDHTNFKYNYS	BET_V_1-15-RVDEVDHTNFKYNYS	178	6.541932764	1.311	Dctl	10.567026	NA
IgG4	2665-320	BET_V_1	15	RVDEVDHTNFKYNYS	BET_V_1-15-RVDEVDHTNFKYNYS	473	8.438172362	0.828	Dctl	9.618449	NA
IgE	2665-320	BET_V_1	16	DHTNFKYNYSVIEGG	BET_V_1-16-DHTNFKYNYSVIEGG	163	5.887013132	0.761	Dctl	9.244143	NA
IgG4	2665-320	BET_V_1	16	DHTNFKYNYSVIEGG	BET_V_1-16-DHTNFKYNYSVIEGG	777	9.223642236	1.433	Dctl	10.900654	NA
IgE	2665-320	BET_V_1	17	KYNYSVIEGGPIGDT	BET_V_1-17-KYNYSVIEGGPIGDT	187	6.412425692	1.078	Dctl	7.538736	NA
IgG4	2665-320	BET_V_1	17	KYNYSVIEGGPIGDT	BET_V_1-17-KYNYSVIEGGPIGDT	323	7.178426142	0.295	Dctl	9.421115	NA
IgE	2665-320	BET_V_1	18	VIEGGPIGDTLEKIS	BET_V_1-18-VIEGGPIGDTLEKIS	132	4.359973019	0.056	Dctl	7.158962	NA
IgG4	2665-320	BET_V_1	18	VIEGGPIGDTLEKIS	BET_V_1-18-VIEGGPIGDTLEKIS	237	5.911915282	0	Dctl	8.156337	NA
IgE	2665-320	BET_V_1	19	PIGDTLEKISNEIKI	BET_V_1-19-PIGDTLEKISNEIKI	114	4.238864082	0.029	Dctl	8.039228	NA
IgG4	2665-320	BET_V_1	19	PIGDTLEKISNEIKI	BET_V_1-19-PIGDTLEKISNEIKI	208	5.721344336	-0.006	Dctl	7.683666	NA
IgE	2665-320	BET_V_1	20	LEKISNEIKIVATPD	BET_V_1-20-LEKISNEIKIVATPD	186	6.445908559	0.896	Dctl	10.172121	NA
IgG4	2665-320	BET_V_1	20	LEKISNEIKIVATPD	BET_V_1-20-LEKISNEIKIVATPD	1046	9.757975021	2.472	Dctl	11.091029	NA
IgE	2665-320	BET_V_1	21	NEIKIVATPDGGSIL	BET_V_1-21-NEIKIVATPDGGSIL	208	6.860205364	1.708	Dctl	9.311346	NA
IgG4	2665-320	BET_V_1	21	NEIKIVATPDGGSIL	BET_V_1-21-NEIKIVATPDGGSIL	268	7.009560271	0.238	Dctl	7.885241	NA
IgE	2665-320	BET_V_1	22	VATPDGGSILKISNK	BET_V_1-22-VATPDGGSILKISNK	155	5.677479728	0.507	Dctl	9.859276	NA
IgG4	2665-320	BET_V_1	22	VATPDGGSILKISNK	BET_V_1-22-VATPDGGSILKISNK	279	6.372629309	0.17	Dctl	7.680619	NA
IgE	2665-320	BET_V_1	23	GGSILKISNKYHTKG	BET_V_1-23-GGSILKISNKYHTKG	238	7.068014962	1.768	Dctl	10.540827	NA
IgG4	2665-320	BET_V_1	23	GGSILKISNKYHTKG	BET_V_1-23-GGSILKISNKYHTKG	840	9.400561477	1.997	Dctl	11.884088	NA
IgE	2665-320	BET_V_1	24	KISNKYHTKGDHEVK	BET_V_1-24-KISNKYHTKGDHEVK	196	6.360697667	1	Dctl	10.749201	NA
IgG4	2665-320	BET_V_1	24	KISNKYHTKGDHEVK	BET_V_1-24-KISNKYHTKGDHEVK	821	9.312544996	1.635	Dctl	10.983377	NA
IgE	2665-320	BET_V_1	25	YHTKGDHEVKAEQVK	BET_V_1-25-YHTKGDHEVKAEQVK	162	5.837413193	0.648	Dctl	8.48093	NA
IgG4	2665-320	BET_V_1	25	YHTKGDHEVKAEQVK	BET_V_1-25-YHTKGDHEVKAEQVK	483	8.247220376	0.878	Dctl	10.226988	NA
IgE	2665-320	BET_V_1	26	DHEVKAEQVKASKEM	BET_V_1-26-DHEVKAEQVKASKEM	175	5.862426308	1.123	Dctl	8.216971	NA
IgG4	2665-320	BET_V_1	26	DHEVKAEQVKASKEM	BET_V_1-26-DHEVKAEQVKASKEM	339	7.38241679	0.67	Dctl	10.408041	NA
IgE	2665-320	BET_V_1	27	AEQVKASKEMGETLL	BET_V_1-27-AEQVKASKEMGETLL	185	6.526366031	1.222	Dctl	10.060105	NA
IgG4	2665-320	BET_V_1	27	AEQVKASKEMGETLL	BET_V_1-27-AEQVKASKEMGETLL	381	7.482614624	0.511	Dctl	10.23668	NA
IgE	2665-320	BET_V_1	28	ASKEMGETLLRAVES	BET_V_1-28-ASKEMGETLLRAVES	261	7.161675982	1.985	Dctl	10.483123	NA
IgG4	2665-320	BET_V_1	28	ASKEMGETLLRAVES	BET_V_1-28-ASKEMGETLLRAVES	600	8.740964756	1.209	Dctl	10.953402	NA
IgE	2665-320	BET_V_1	29	GETLLRAVESYLLAH	BET_V_1-29-GETLLRAVESYLLAH	198	6.494719422	1.056	Dctl	10.044649	NA
IgG4	2665-320	BET_V_1	29	GETLLRAVESYLLAH	BET_V_1-29-GETLLRAVESYLLAH	376	7.642781204	0.462	Dctl	9.612128	NA
IgE	2665-320	BET_V_1	30	RAVESYLLAHSDAYN	BET_V_1-30-RAVESYLLAHSDAYN	230	6.835153376	1.443	Dctl	10.773445	NA
IgG4	2665-320	BET_V_1	30	RAVESYLLAHSDAYN	BET_V_1-30-RAVESYLLAHSDAYN	686	9.128899185	1.631	Dctl	11.807476	NA
IgE	2665-320	CAR_I_1	1	MARVAALLVALLFVA	CAR_I_1-1-MARVAALLVALLFVA	116	3.967240931	-0.021	Dctl	6.897288	NA
IgG4	2665-320	CAR_I_1	1	MARVAALLVALLFVA	CAR_I_1-1-MARVAALLVALLFVA	262	6.406982789	-0.014	Dctl	7.417893	NA
IgE	2665-320	CAR_I_1	2	ALLVALLFVANAAAF	CAR_I_1-2-ALLVALLFVANAAAF	141	4.481449803	0.147	Dctl	6.87544	NA
IgG4	2665-320	CAR_I_1	2	ALLVALLFVANAAAF	CAR_I_1-2-ALLVALLFVANAAAF	302	6.612522678	0.183	Dctl	6.831169	NA
IgE	2665-320	CAR_I_1	3	LLFVANAAAFRTTIT	CAR_I_1-3-LLFVANAAAFRTTIT	123	4.420938952	0.03	Dctl	6.793183	NA
IgG4	2665-320	CAR_I_1	3	LLFVANAAAFRTTIT	CAR_I_1-3-LLFVANAAAFRTTIT	225	6.457054015	-0.015	Dctl	6.691666	NA
IgE	2665-320	CAR_I_1	4	NAAAFRTTITTMEID	CAR_I_1-4-NAAAFRTTITTMEID	242	6.944612376	1.462	Dctl	10.522629	NA
IgG4	2665-320	CAR_I_1	4	NAAAFRTTITTMEID	CAR_I_1-4-NAAAFRTTITTMEID	2585	11.22511766	5.478	Dctl	12.737033	NA
IgE	2665-320	CAR_I_1	5	RTTITTMEIDEDIDN	CAR_I_1-5-RTTITTMEIDEDIDN	254	7.240113831	2.295	Dctl	8.119312	NA
IgG4	2665-320	CAR_I_1	5	RTTITTMEIDEDIDN	CAR_I_1-5-RTTITTMEIDEDIDN	960	9.614435689	2.079	Dctl	11.683823	NA
IgE	2665-320	CAR_I_1	6	TMEIDEDIDNPRRRG	CAR_I_1-6-TMEIDEDIDNPRRRG	156	5.095040934	0.224	Dctl	8.534707	NA
IgG4	2665-320	CAR_I_1	6	TMEIDEDIDNPRRRG	CAR_I_1-6-TMEIDEDIDNPRRRG	1301	10.07928614	2.57	Dctl	10.499605	NA
IgE	2665-320	CAR_I_1	7	EDIDNPRRRGESCRE	CAR_I_1-7-EDIDNPRRRGESCRE	161	5.887013132	1.065	Dctl	9.153975	NA
IgG4	2665-320	CAR_I_1	7	EDIDNPRRRGESCRE	CAR_I_1-7-EDIDNPRRRGESCRE	1293	10.18592975	3.452	Dctl	11.598688	NA
IgE	2665-320	CAR_I_1	8	PRRRGESCREQIQRQ	CAR_I_1-8-PRRRGESCREQIQRQ	163	5.497580064	0.423	Dctl	8.294321	NA
IgG4	2665-320	CAR_I_1	8	PRRRGESCREQIQRQ	CAR_I_1-8-PRRRGESCREQIQRQ	862	9.159495559	1.757	Dctl	9.521578	NA
IgE	2665-320	CAR_I_1	9	ESCREQIQRQQYLNR	CAR_I_1-9-ESCREQIQRQQYLNR	132	5.052205422	0.656	Dctl	9.817368	NA
IgG4	2665-320	CAR_I_1	9	ESCREQIQRQQYLNR	CAR_I_1-9-ESCREQIQRQQYLNR	754	9.196850519	2.043	Dctl	10.654969	NA
IgE	2665-320	CAR_I_1	10	QIQRQQYLNRCQDYL	CAR_I_1-10-QIQRQQYLNRCQDYL	235	6.896986097	1.536	Dctl	10.35382	NA
IgG4	2665-320	CAR_I_1	10	QIQRQQYLNRCQDYL	CAR_I_1-10-QIQRQQYLNRCQDYL	1022	9.779474833	2.396	Dctl	11.612977	NA
IgE	2665-320	CAR_I_1	11	QYLNRCQDYLRQQCR	CAR_I_1-11-QYLNRCQDYLRQQCR	2247	11.06553663	6.994	Dctl	15.363817	NA
IgG4	2665-320	CAR_I_1	11	QYLNRCQDYLRQQCR	CAR_I_1-11-QYLNRCQDYLRQQCR	2226	11.02572859	6	Dctl	12.567845	NA
IgE	2665-320	CAR_I_1	12	CQDYLRQQCRSGGYD	CAR_I_1-12-CQDYLRQQCRSGGYD	325	7.666607405	2.48	Dctl	11.496537	NA
IgG4	2665-320	CAR_I_1	12	CQDYLRQQCRSGGYD	CAR_I_1-12-CQDYLRQQCRSGGYD	4000	11.85286148	7.799	Dctl	13.11417	NA
IgE	2665-320	CAR_I_1	13	RQQCRSGGYDEDNQR	CAR_I_1-13-RQQCRSGGYDEDNQR	226	6.956277275	2.185	Dctl	10.575897	NA
IgG4	2665-320	CAR_I_1	13	RQQCRSGGYDEDNQR	CAR_I_1-13-RQQCRSGGYDEDNQR	1267	10.06588869	3.105	Dctl	11.787428	NA
IgE	2665-320	CAR_I_1	14	SGGYDEDNQRQHFRQ	CAR_I_1-14-SGGYDEDNQRQHFRQ	136	4.711523919	0.244	Dctl	9.054132	NA
IgG4	2665-320	CAR_I_1	14	SGGYDEDNQRQHFRQ	CAR_I_1-14-SGGYDEDNQRQHFRQ	980	9.511458217	2.021	Dctl	9.119974	NA
IgE	2665-320	CAR_I_1	15	EDNQRQHFRQCCQQL	CAR_I_1-15-EDNQRQHFRQCCQQL	237	7.099915712	2.18	Dctl	10.77491	NA
IgG4	2665-320	CAR_I_1	15	EDNQRQHFRQCCQQL	CAR_I_1-15-EDNQRQHFRQCCQQL	953	9.689737758	2.635	Dctl	11.601572	NA
IgE	2665-320	CAR_I_1	16	QHFRQCCQQLSQMEE	CAR_I_1-16-QHFRQCCQQLSQMEE	179	5.837413193	0.609	Dctl	9.571116	NA
IgG4	2665-320	CAR_I_1	16	QHFRQCCQQLSQMEE	CAR_I_1-16-QHFRQCCQQLSQMEE	989	9.652577971	2.853	Dctl	11.42197	NA
IgE	2665-320	CAR_I_1	17	CCQQLSQMEEQCQCE	CAR_I_1-17-CCQQLSQMEEQCQCE	175	6.09125529	0.088	Dctl	9.399359	NA
IgG4	2665-320	CAR_I_1	17	CCQQLSQMEEQCQCE	CAR_I_1-17-CCQQLSQMEEQCQCE	930	9.582802536	2.136	Dctl	11.100172	NA
IgE	2665-320	CAR_I_1	18	SQMEEQCQCEGLRQA	CAR_I_1-18-SQMEEQCQCEGLRQA	133	3.967240931	-0.022	Dctl	7.873462	NA
IgG4	2665-320	CAR_I_1	18	SQMEEQCQCEGLRQA	CAR_I_1-18-SQMEEQCQCEGLRQA	479	8.383060685	0.886	Dctl	9.586392	NA
IgE	2665-320	CAR_I_1	19	QCQCEGLRQAVRQQQ	CAR_I_1-19-QCQCEGLRQAVRQQQ	129	4.816877659	0.222	Dctl	8.122297	NA
IgG4	2665-320	CAR_I_1	19	QCQCEGLRQAVRQQQ	CAR_I_1-19-QCQCEGLRQAVRQQQ	857	9.372540865	1.667	Dctl	10.164281	NA
IgE	2665-320	CAR_I_1	20	GLRQAVRQQQQEEGI	CAR_I_1-20-GLRQAVRQQQQEEGI	128	4.122816864	0	Dctl	7.119018	NA
IgG4	2665-320	CAR_I_1	20	GLRQAVRQQQQEEGI	CAR_I_1-20-GLRQAVRQQQQEEGI	824	9.294278484	1.843	Dctl	8.358244	NA
IgE	2665-320	CAR_I_1	21	VRQQQQEEGIRGEEM	CAR_I_1-21-VRQQQQEEGIRGEEM	122	4.420938952	0.279	Dctl	8.492999	NA
IgG4	2665-320	CAR_I_1	21	VRQQQQEEGIRGEEM	CAR_I_1-21-VRQQQQEEGIRGEEM	751	9.296574486	2.099	Dctl	10.673852	NA
IgE	2665-320	CAR_I_1	22	QEEGIRGEEMEEMVQ	CAR_I_1-22-QEEGIRGEEMEEMVQ	286	7.452685933	2.557	Dctl	8.945088	NA
IgG4	2665-320	CAR_I_1	22	QEEGIRGEEMEEMVQ	CAR_I_1-22-QEEGIRGEEMEEMVQ	1647	10.50367772	3.874	Dctl	11.324346	NA
IgE	2665-320	CAR_I_1	23	RGEEMEEMVQCASDL	CAR_I_1-23-RGEEMEEMVQCASDL	270	7.367886371	2.365	Dctl	9.698965	NA
IgG4	2665-320	CAR_I_1	23	RGEEMEEMVQCASDL	CAR_I_1-23-RGEEMEEMVQCASDL	1747	10.64101402	5.099	Dctl	11.900834	NA
IgE	2665-320	CAR_I_1	24	EEMVQCASDLPKECG	CAR_I_1-24-EEMVQCASDLPKECG	371	8.017804954	3.781	Dctl	11.113151	NA
IgG4	2665-320	CAR_I_1	24	EEMVQCASDLPKECG	CAR_I_1-24-EEMVQCASDLPKECG	2892	11.38254353	7.467	Dctl	12.930916	NA
IgE	2665-320	CAR_I_1	25	CASDLPKECGISSRS	CAR_I_1-25-CASDLPKECGISSRS	300	7.659489262	3.048	Dctl	12.218228	NA
IgG4	2665-320	CAR_I_1	25	CASDLPKECGISSRS	CAR_I_1-25-CASDLPKECGISSRS	2415	11.14456331	6.878	Dctl	12.953811	NA
IgE	2665-320	CAR_I_1	26	PKECGISSRSCEIRR	CAR_I_1-26-PKECGISSRSCEIRR	315	7.722322489	2.934	Dctl	11.446453	NA
IgG4	2665-320	CAR_I_1	26	PKECGISSRSCEIRR	CAR_I_1-26-PKECGISSRSCEIRR	1314	10.12522105	3.363	Dctl	11.911008	NA
IgE	2665-320	CAR_I_1	27	ISSRSCEIRRSWF	CAR_I_1-27-ISSRSCEIRRSWF	161	5.958355242	0.706	Dctl	10.317748	NA
IgG4	2665-320	CAR_I_1	27	ISSRSCEIRRSWF	CAR_I_1-27-ISSRSCEIRRSWF	244	6.670319717	0.166	Dctl	7.007389	NA
IgE	2665-320	COR_A_1	1	MGVFCYEDEATSVIP	COR_A_1-1-MGVFCYEDEATSVIP	299	7.517110218	1.893	Dctl	10.670054	NA
IgG4	2665-320	COR_A_1	1	MGVFCYEDEATSVIP	COR_A_1-1-MGVFCYEDEATSVIP	1522	10.34079705	2.812	Dctl	11.474367	NA
IgE	2665-320	COR_A_1	2	YEDEATSVIPPARLF	COR_A_1-2-YEDEATSVIPPARLF	200	6.730354492	1.466	Dctl	8.900922	NA
IgG4	2665-320	COR_A_1	2	YEDEATSVIPPARLF	COR_A_1-2-YEDEATSVIPPARLF	262	6.698373542	0.132	Dctl	8.66507	NA
IgE	2665-320	COR_A_1	3	TSVIPPARLFKSFVL	COR_A_1-3-TSVIPPARLFKSFVL	149	5.052205422	0.338	Dctl	7.963212	NA
IgG4	2665-320	COR_A_1	3	TSVIPPARLFKSFVL	COR_A_1-3-TSVIPPARLFKSFVL	209	5.207013402	-0.086	Dctl	7.712791	NA
IgE	2665-320	COR_A_1	4	PARLFKSFVLDADNL	COR_A_1-4-PARLFKSFVLDADNL	198	6.462363022	1.1	Dctl	10.405519	NA
IgG4	2665-320	COR_A_1	4	PARLFKSFVLDADNL	COR_A_1-4-PARLFKSFVLDADNL	243	6.128074882	-0.017	Dctl	9.54418	NA
IgE	2665-320	COR_A_1	5	KSFVLDADNLIPKVA	COR_A_1-5-KSFVLDADNLIPKVA	236	7.013227618	1.714	Dctl	11.332945	NA
IgG4	2665-320	COR_A_1	5	KSFVLDADNLIPKVA	COR_A_1-5-KSFVLDADNLIPKVA	620	8.71373372	0.442	Dctl	11.573208	NA
IgE	2665-320	COR_A_1	6	DADNLIPKVAPQHFT	COR_A_1-6-DADNLIPKVAPQHFT	199	6.395388268	0.951	Dctl	10.504611	NA
IgG4	2665-320	COR_A_1	6	DADNLIPKVAPQHFT	COR_A_1-6-DADNLIPKVAPQHFT	1073	9.76959164	2.15	Dctl	11.262441	NA
IgE	2665-320	COR_A_1	7	IPKVAPQHFTSAENL	COR_A_1-7-IPKVAPQHFTSAENL	214	6.572571217	1.357	Dctl	10.537995	NA
IgG4	2665-320	COR_A_1	7	IPKVAPQHFTSAENL	COR_A_1-7-IPKVAPQHFTSAENL	236	5.595704662	0.029	Dctl	8.992778	NA
IgE	2665-320	COR_A_1	8	PQHFTSAENLEGNGG	COR_A_1-8-PQHFTSAENLEGNGG	148	5.095040934	0.318	Dctl	9.255563	NA
IgG4	2665-320	COR_A_1	8	PQHFTSAENLEGNGG	COR_A_1-8-PQHFTSAENLEGNGG	195	5.745934229	-0.058	Dctl	9.267889	NA
IgE	2665-320	COR_A_1	9	SAENLEGNGGPGTIK	COR_A_1-9-SAENLEGNGGPGTIK	152	5.136643377	0.412	Dctl	8.230189	NA
IgG4	2665-320	COR_A_1	9	SAENLEGNGGPGTIK	COR_A_1-9-SAENLEGNGGPGTIK	267	6.752896825	0.124	Dctl	8.908695	NA
IgE	2665-320	COR_A_1	10	EGNGGPGTIKKITFA	COR_A_1-10-EGNGGPGTIKKITFA	161	5.677479728	0.651	Dctl	9.599886	NA
IgG4	2665-320	COR_A_1	10	EGNGGPGTIKKITFA	COR_A_1-10-EGNGGPGTIKKITFA	261	6.128074882	0.088	Dctl	9.298438	NA
IgE	2665-320	COR_A_1	11	PGTIKKITFAEGNEF	COR_A_1-11-PGTIKKITFAEGNEF	192	6.462363022	1.273	Dctl	7.331417	NA
IgG4	2665-320	COR_A_1	11	PGTIKKITFAEGNEF	COR_A_1-11-PGTIKKITFAEGNEF	262	6.489507106	0.07	Dctl	6.744047	NA
IgE	2665-320	COR_A_1	12	KITFAEGNEFKYMKH	COR_A_1-12-KITFAEGNEFKYMKH	241	7.035392845	1.487	Dctl	11.059905	NA
IgG4	2665-320	COR_A_1	12	KITFAEGNEFKYMKH	COR_A_1-12-KITFAEGNEFKYMKH	1371	10.25839058	3.027	Dctl	12.819317	NA
IgE	2665-320	COR_A_1	13	EGNEFKYMKHKVEEI	COR_A_1-13-EGNEFKYMKHKVEEI	375	8.012227783	3.515	Dctl	11.447512	NA
IgG4	2665-320	COR_A_1	13	EGNEFKYMKHKVEEI	COR_A_1-13-EGNEFKYMKHKVEEI	1055	9.80872456	2.614	Dctl	11.531993	NA
IgE	2665-320	COR_A_1	14	KYMKHKVEEIDHANF	COR_A_1-14-KYMKHKVEEIDHANF	132	4.86702323	0.2	Dctl	9.348134	NA
IgG4	2665-320	COR_A_1	14	KYMKHKVEEIDHANF	COR_A_1-14-KYMKHKVEEIDHANF	190	6.065899617	-0.021	Dctl	9.195434	NA
IgE	2665-320	COR_A_1	15	KVEEIDHANFKYCYS	COR_A_1-15-KVEEIDHANFKYCYS	266	7.230539169	1.636	Dctl	11.608037	NA
IgG4	2665-320	COR_A_1	15	KVEEIDHANFKYCYS	COR_A_1-15-KVEEIDHANFKYCYS	412	8.032602474	0.49	Dctl	9.77878	NA
IgE	2665-320	COR_A_1	16	DHANFKYCYSIIEGG	COR_A_1-16-DHANFKYCYSIIEGG	175	6.09125529	0.743	Dctl	9.450822	NA
IgG4	2665-320	COR_A_1	16	DHANFKYCYSIIEGG	COR_A_1-16-DHANFKYCYSIIEGG	736	9.06568817	1.582	Dctl	10.870447	NA
IgE	2665-320	COR_A_1	17	KYCYSIIEGGPLGHT	COR_A_1-17-KYCYSIIEGGPLGHT	226	6.809658669	1.53	Dctl	10.857181	NA
IgG4	2665-320	COR_A_1	17	KYCYSIIEGGPLGHT	COR_A_1-17-KYCYSIIEGGPLGHT	409	7.576303169	0.391	Dctl	9.701348	NA
IgE	2665-320	COR_A_1	18	IIEGGPLGHTLEKIS	COR_A_1-18-IIEGGPLGHTLEKIS	245	7.120797617	0.249	Dctl	11.186188	NA
IgG4	2665-320	COR_A_1	18	IIEGGPLGHTLEKIS	COR_A_1-18-IIEGGPLGHTLEKIS	1113	9.856193669	2.542	Dctl	11.543885	NA
IgE	2665-320	COR_A_1	19	PLGHTLEKISYEIKM	COR_A_1-19-PLGHTLEKISYEIKM	154	5.095040934	0.431	Dctl	9.438727	NA
IgG4	2665-320	COR_A_1	19	PLGHTLEKISYEIKM	COR_A_1-19-PLGHTLEKISYEIKM	416	7.649982056	0.381	Dctl	10.453289	NA
IgE	2665-320	COR_A_1	20	LEKISYEIKMAAAPH	COR_A_1-20-LEKISYEIKMAAAPH	231	6.967848613	1.667	Dctl	10.774644	NA
IgG4	2665-320	COR_A_1	20	LEKISYEIKMAAAPH	COR_A_1-20-LEKISYEIKMAAAPH	1007	9.736149955	2.506	Dctl	11.369089	NA
IgE	2665-320	COR_A_1	21	YEIKMAAAPHGGGSI	COR_A_1-21-YEIKMAAAPHGGGSI	234	6.860205364	1.616	Dctl	9.919605	NA
IgG4	2665-320	COR_A_1	21	YEIKMAAAPHGGGSI	COR_A_1-21-YEIKMAAAPHGGGSI	336	6.739457879	0.194	Dctl	8.832868	NA
IgE	2665-320	COR_A_1	22	AAAPHGGGSILKITS	COR_A_1-22-AAAPHGGGSILKITS	143	4.915552616	0.273	Dctl	9.3441	NA
IgG4	2665-320	COR_A_1	22	AAAPHGGGSILKITS	COR_A_1-22-AAAPHGGGSILKITS	251	5.518623108	0.019	Dctl	8.041117	NA
IgE	2665-320	COR_A_1	23	GGGSILKITSKYHTK	COR_A_1-23-GGGSILKITSKYHTK	237	6.835153376	1.351	Dctl	10.754612	NA
IgG4	2665-320	COR_A_1	23	GGGSILKITSKYHTK	COR_A_1-23-GGGSILKITSKYHTK	440	7.71322174	0.274	Dctl	8.797559	NA
IgE	2665-320	COR_A_1	24	LKITSKYHTKGNASI	COR_A_1-24-LKITSKYHTKGNASI	235	7.078727114	1.492	Dctl	10.253202	NA
IgG4	2665-320	COR_A_1	24	LKITSKYHTKGNASI	COR_A_1-24-LKITSKYHTKGNASI	818	9.398425261	1.513	Dctl	11.062522	NA
IgE	2665-320	COR_A_1	25	KYHTKGNASINEEEI	COR_A_1-25-KYHTKGNASINEEEI	128	4.016121668	-0.014	Dctl	7.766953	NA
IgG4	2665-320	COR_A_1	25	KYHTKGNASINEEEI	COR_A_1-25-KYHTKGNASINEEEI	263	6.473370822	0.019	Dctl	9.632842	NA
IgE	2665-320	COR_A_1	26	GNASINEEEIKAGKE	COR_A_1-26-GNASINEEEIKAGKE	167	5.786047104	0.543	Dctl	8.419387	NA
IgG4	2665-320	COR_A_1	26	GNASINEEEIKAGKE	COR_A_1-26-GNASINEEEIKAGKE	239	6.128074882	0	Dctl	8.523383	NA
IgE	2665-320	COR_A_1	27	NEEEIKAGKEKAAGL	COR_A_1-27-NEEEIKAGKEKAAGL	170	6.193357568	1.094	Dctl	10.129924	NA
IgG4	2665-320	COR_A_1	27	NEEEIKAGKEKAAGL	COR_A_1-27-NEEEIKAGKEKAAGL	275	6.597704971	0.305	Dctl	9.871095	NA
IgE	2665-320	COR_A_1	28	KAGKEKAAGLFKAVE	COR_A_1-28-KAGKEKAAGLFKAVE	402	8.180799249	3.277	Dctl	11.703273	NA
IgG4	2665-320	COR_A_1	28	KAGKEKAAGLFKAVE	COR_A_1-28-KAGKEKAAGLFKAVE	8580	13.03133093	12.433	Dctl	13.519527	NA
IgE	2665-320	COR_A_1	29	KAAGLFKAVEAYLLA	COR_A_1-29-KAAGLFKAVEAYLLA	178	6.193357568	0.896	Dctl	10.30185	NA
IgG4	2665-320	COR_A_1	29	KAAGLFKAVEAYLLA	COR_A_1-29-KAAGLFKAVEAYLLA	240	6.18800565	-0.044	Dctl	8.134827	NA
IgE	2665-320	COR_A_1	30	FKAVEAYLLAHPDAYC	COR_A_1-30-FKAVEAYLLAHPDAYC	251	7.120797617	1.841	Dctl	11.230081	NA
IgG4	2665-320	COR_A_1	30	FKAVEAYLLAHPDAYC	COR_A_1-30-FKAVEAYLLAHPDAYC	306	6.856127153	0.091	Dctl	9.503109	NA
IgE	2665-320	COR_A_14	1	MARLATLAALFAALL	COR_A_14-1-MARLATLAALFAALL	126	3.967240931	-0.058	Dctl	6.9675	NA
IgG4	2665-320	COR_A_14	1	MARLATLAALFAALL	COR_A_14-1-MARLATLAALFAALL	274	6.389905932	-0.034	Dctl	6.966967	NA
IgE	2665-320	COR_A_14	2	TLAALFAALLLVAHA	COR_A_14-2-TLAALFAALLLVAHA	126	4.541058119	-0.016	Dctl	7.073966	NA
IgG4	2665-320	COR_A_14	2	TLAALFAALLLVAHA	COR_A_14-2-TLAALFAALLLVAHA	211	6.086877574	0.13	Dctl	7.665058	NA
IgE	2665-320	COR_A_14	3	FAALLLVAHAAAFRT	COR_A_14-3-FAALLLVAHAAAFRT	134	4.711523919	0.062	Dctl	8.245865	NA
IgG4	2665-320	COR_A_14	3	FAALLLVAHAAAFRT	COR_A_14-3-FAALLLVAHAAAFRT	343	6.975573228	0.25	Dctl	7.117382	NA
IgE	2665-320	COR_A_14	4	LVAHAAAFRTTITTV	COR_A_14-4-LVAHAAAFRTTITTV	178	6.212938689	0.935	Dctl	9.971618	NA
IgG4	2665-320	COR_A_14	4	LVAHAAAFRTTITTV	COR_A_14-4-LVAHAAAFRTTITTV	253	6.766211779	0.165	Dctl	8.994482	NA
IgE	2665-320	COR_A_14	5	AAFRTTITTVDVDED	COR_A_14-5-AAFRTTITTVDVDED	138	5.052205422	0.277	Dctl	8.433035	NA
IgG4	2665-320	COR_A_14	5	AAFRTTITTVDVDED	COR_A_14-5-AAFRTTITTVDVDED	358	7.38241679	0.308	Dctl	10.116187	NA
IgE	2665-320	COR_A_14	6	TITTVDVDEDIVNQQ	COR_A_14-6-TITTVDVDEDIVNQQ	136	4.816877659	0.156	Dctl	6.398633	NA
IgG4	2665-320	COR_A_14	6	TITTVDVDEDIVNQQ	COR_A_14-6-TITTVDVDEDIVNQQ	246	5.794492996	0.06	Dctl	7.228426	NA
IgE	2665-320	COR_A_14	7	DVDEDIVNQQGRRGE	COR_A_14-7-DVDEDIVNQQGRRGE	184	6.378147235	1.294	Dctl	8.935125	NA
IgG4	2665-320	COR_A_14	7	DVDEDIVNQQGRRGE	COR_A_14-7-DVDEDIVNQQGRRGE	744	9.245198598	1.795	Dctl	10.691536	NA
IgE	2665-320	COR_A_14	8	IVNQQGRRGESCREQ	COR_A_14-8-IVNQQGRRGESCREQ	165	5.911187952	0.768	Dctl	9.397779	NA
IgG4	2665-320	COR_A_14	8	IVNQQGRRGESCREQ	COR_A_14-8-IVNQQGRRGESCREQ	983	9.616275038	2.159	Dctl	10.817651	NA
IgE	2665-320	COR_A_14	9	GRRGESCREQAQRQQ	COR_A_14-9-GRRGESCREQAQRQQ	133	4.765055929	0.27	Dctl	8.084429	NA
IgG4	2665-320	COR_A_14	9	GRRGESCREQAQRQQ	COR_A_14-9-GRRGESCREQAQRQQ	958	9.65973021	2.424	Dctl	10.883684	NA
IgE	2665-320	COR_A_14	10	SCREQAQRQQNLNQC	COR_A_14-10-SCREQAQRQQNLNQC	127	4.359973019	0.242	Dctl	8.287107	NA
IgG4	2665-320	COR_A_14	10	SCREQAQRQQNLNQC	COR_A_14-10-SCREQAQRQQNLNQC	1402	10.22984148	3.592	Dctl	10.894095	NA
IgE	2665-320	COR_A_14	11	AQRQQNLNQCQRYMR	COR_A_14-11-AQRQQNLNQCQRYMR	192	6.526366031	0.919	Dctl	10.285752	NA
IgG4	2665-320	COR_A_14	11	AQRQQNLNQCQRYMR	COR_A_14-11-AQRQQNLNQCQRYMR	1057	9.826311775	2.863	Dctl	10.492116	NA
IgE	2665-320	COR_A_14	12	NLNQCQRYMRQQSQY	COR_A_14-12-NLNQCQRYMRQQSQY	394	8.160773942	3.738	Dctl	11.891105	NA
IgG4	2665-320	COR_A_14	12	NLNQCQRYMRQQSQY	COR_A_14-12-NLNQCQRYMRQQSQY	2285	11.02295797	5.158	Dctl	12.586355	NA
IgE	2665-320	COR_A_14	13	QRYMRQQSQYGSYDG	COR_A_14-13-QRYMRQQSQYGSYDG	227	6.860205364	1.583	Dctl	10.765999	NA
IgG4	2665-320	COR_A_14	13	QRYMRQQSQYGSYDG	COR_A_14-13-QRYMRQQSQYGSYDG	1339	10.200716	3.628	Dctl	12.050904	NA
IgE	2665-320	COR_A_14	14	QQSQYGSYDGSNQQQ	COR_A_14-14-QQSQYGSYDGSNQQQ	135	4.299085081	0.229	Dctl	7.917741	NA
IgG4	2665-320	COR_A_14	14	QQSQYGSYDGSNQQQ	COR_A_14-14-QQSQYGSYDGSNQQQ	659	8.962465246	1.52	Dctl	10.375905	NA
IgE	2665-320	COR_A_14	15	GSYDGSNQQQQQELE	COR_A_14-15-GSYDGSNQQQQQELE	137	4.86702323	0.234	Dctl	8.938718	NA
IgG4	2665-320	COR_A_14	15	GSYDGSNQQQQQELE	COR_A_14-15-GSYDGSNQQQQQELE	881	9.52326992	2.042	Dctl	9.60468	NA
IgE	2665-320	COR_A_14	16	SNQQQQQELEQCCQQ	COR_A_14-16-SNQQQQQELEQCCQQ	126	3.804610498	-0.042	Dctl	7.448317	NA
IgG4	2665-320	COR_A_14	16	SNQQQQQELEQCCQQ	COR_A_14-16-SNQQQQQELEQCCQQ	309	5.595704662	-0.024	Dctl	7.376797	NA
IgE	2665-320	COR_A_14	17	QQELEQCCQQLRQMD	COR_A_14-17-QQELEQCCQQLRQMD	202	6.674954748	1.5	Dctl	10.067461	NA
IgG4	2665-320	COR_A_14	17	QQELEQCCQQLRQMD	COR_A_14-17-QQELEQCCQQLRQMD	2332	11.08005204	7.407	Dctl	12.664147	NA
IgE	2665-320	COR_A_14	18	QCCQQLRQMDERCRC	COR_A_14-18-QCCQQLRQMDERCRC	223	6.770551425	1.565	Dctl	10.170374	NA
IgG4	2665-320	COR_A_14	18	QCCQQLRQMDERCRC	COR_A_14-18-QCCQQLRQMDERCRC	1762	10.63830108	5.61	Dctl	12.452588	NA
IgE	2665-320	COR_A_14	19	LRQMDERCRCEGLRQ	COR_A_14-19-LRQMDERCRCEGLRQ	432	8.388787903	5.197	Dctl	11.911724	NA
IgG4	2665-320	COR_A_14	19	LRQMDERCRCEGLRQ	COR_A_14-19-LRQMDERCRCEGLRQ	3456	11.69994155	8.463	Dctl	12.91995	NA
IgE	2665-320	COR_A_14	20	ERCRCEGLRQAVMQQ	COR_A_14-20-ERCRCEGLRQAVMQQ	128	4.068080674	-0.028	Dctl	6.725896	NA
IgG4	2665-320	COR_A_14	20	ERCRCEGLRQAVMQQ	COR_A_14-20-ERCRCEGLRQAVMQQ	377	6.80543498	0.257	Dctl	7.073336	NA
IgE	2665-320	COR_A_14	21	EGLRQAVMQQQGEMR	COR_A_14-21-EGLRQAVMQQQGEMR	285	7.501271844	2.47	Dctl	10.368998	NA
IgG4	2665-320	COR_A_14	21	EGLRQAVMQQQGEMR	COR_A_14-21-EGLRQAVMQQQGEMR	890	9.448841149	2.121	Dctl	10.745296	NA
IgE	2665-320	COR_A_14	22	AVMQQQGEMRGEEMR	COR_A_14-22-AVMQQQGEMRGEEMR	308	7.563608052	2.676	Dctl	10.178639	NA
IgG4	2665-320	COR_A_14	22	AVMQQQGEMRGEEMR	COR_A_14-22-AVMQQQGEMRGEEMR	828	9.321592248	1.938	Dctl	10.453597	NA
IgE	2665-320	COR_A_14	23	QGEMRGEEMREVMET	COR_A_14-23-QGEMRGEEMREVMET	343	7.901946846	3.369	Dctl	10.920698	NA
IgG4	2665-320	COR_A_14	23	QGEMRGEEMREVMET	COR_A_14-23-QGEMRGEEMREVMET	1797	10.6634256	4.302	Dctl	12.106809	NA
IgE	2665-320	COR_A_14	24	GEEMREVMETARDLP	COR_A_14-24-GEEMREVMETARDLP	581	8.889287926	6.508	Dctl	11.018856	NA
IgG4	2665-320	COR_A_14	24	GEEMREVMETARDLP	COR_A_14-24-GEEMREVMETARDLP	6629	12.64854881	16.037	Dctl	13.710952	NA
IgE	2665-320	COR_A_14	25	EVMETARDLPNQCRL	COR_A_14-25-EVMETARDLPNQCRL	200	6.557333322	1.591	Dctl	10.672474	NA
IgG4	2665-320	COR_A_14	25	EVMETARDLPNQCRL	COR_A_14-25-EVMETARDLPNQCRL	703	9.154441012	1.895	Dctl	11.215158	NA
IgE	2665-320	COR_A_14	26	ARDLPNQCRLSPQRC	COR_A_14-26-ARDLPNQCRLSPQRC	195	6.462363022	0.753	Dctl	10.822097	NA
IgG4	2665-320	COR_A_14	26	ARDLPNQCRLSPQRC	COR_A_14-26-ARDLPNQCRLSPQRC	1251	9.923106133	1.895	Dctl	11.838653	NA
IgE	2665-320	COR_A_14	27	NQCRLSPQRCEIRSA	COR_A_14-27-NQCRLSPQRCEIRSA	241	7.04634905	1.768	Dctl	10.720181	NA
IgG4	2665-320	COR_A_14	27	NQCRLSPQRCEIRSA	COR_A_14-27-NQCRLSPQRCEIRSA	1488	10.26191982	1.237	Dctl	11.965618	NA
IgE	2665-320	COR_A_14	28	SPQRCEIRSARF	COR_A_14-28-SPQRCEIRSARF	130	4.711523919	0.141	Dctl	7.146604	NA
IgG4	2665-320	COR_A_14	28	SPQRCEIRSARF	COR_A_14-28-SPQRCEIRSARF	215	5.721344336	-0.042	Dctl	6.386241	NA
IgE	2665-320	GLY_MAX_2S	1	MTKFTILLISLLFCI	GLY_MAX_2S-1-MTKFTILLISLLFCI	117	3.967240931	0.017	Dctl	7.658989	NA
IgG4	2665-320	GLY_MAX_2S	1	MTKFTILLISLLFCI	GLY_MAX_2S-1-MTKFTILLISLLFCI	362	7.416595142	0.358	Dctl	7.708587	NA
IgE	2665-320	GLY_MAX_2S	2	ILLISLLFCIAHTCS	GLY_MAX_2S-2-ILLISLLFCIAHTCS	129	3.967240931	0.014	Dctl	9.562679	NA
IgG4	2665-320	GLY_MAX_2S	2	ILLISLLFCIAHTCS	GLY_MAX_2S-2-ILLISLLFCIAHTCS	738	9.110746979	1.27	Dctl	10.568936	NA
IgE	2665-320	GLY_MAX_2S	3	LLFCIAHTCSASKWQ	GLY_MAX_2S-3-LLFCIAHTCSASKWQ	259	7.21119708	2.029	Dctl	11.119718	NA
IgG4	2665-320	GLY_MAX_2S	3	LLFCIAHTCSASKWQ	GLY_MAX_2S-3-LLFCIAHTCSASKWQ	1673	10.58576161	4.393	Dctl	12.674073	NA
IgE	2665-320	GLY_MAX_2S	4	AHTCSASKWQHQQDS	GLY_MAX_2S-4-AHTCSASKWQHQQDS	224	6.757276502	1.101	Dctl	10.520412	NA
IgG4	2665-320	GLY_MAX_2S	4	AHTCSASKWQHQQDS	GLY_MAX_2S-4-AHTCSASKWQHQQDS	1251	10.03321791	3.014	Dctl	12.133765	NA
IgE	2665-320	GLY_MAX_2S	5	ASKWQHQQDSCRKQL	GLY_MAX_2S-5-ASKWQHQQDSCRKQL	251	7.171717122	1.97	Dctl	11.513457	NA
IgG4	2665-320	GLY_MAX_2S	5	ASKWQHQQDSCRKQL	GLY_MAX_2S-5-ASKWQHQQDSCRKQL	999	9.713989641	2.644	Dctl	12.086206	NA
IgE	2665-320	GLY_MAX_2S	6	HQQDSCRKQLQGVNL	GLY_MAX_2S-6-HQQDSCRKQLQGVNL	143	4.599418304	0.25	Dctl	8.813724	NA
IgG4	2665-320	GLY_MAX_2S	6	HQQDSCRKQLQGVNL	GLY_MAX_2S-6-HQQDSCRKQLQGVNL	316	7.009560271	0.136	Dctl	8.100197	NA
IgE	2665-320	GLY_MAX_2S	7	CRKQLQGVNLTPCEK	GLY_MAX_2S-7-CRKQLQGVNLTPCEK	509	8.669519306	5.056	Dctl	12.950201	NA
IgG4	2665-320	GLY_MAX_2S	7	CRKQLQGVNLTPCEK	GLY_MAX_2S-7-CRKQLQGVNLTPCEK	2177	10.93726422	4.82	Dctl	12.460524	NA
IgE	2665-320	GLY_MAX_2S	8	QGVNLTPCEKHIMEK	GLY_MAX_2S-8-QGVNLTPCEKHIMEK	328	7.722322489	2.649	Dctl	12.456971	NA
IgG4	2665-320	GLY_MAX_2S	8	QGVNLTPCEKHIMEK	GLY_MAX_2S-8-QGVNLTPCEKHIMEK	1502	10.33634033	2.815	Dctl	11.99366	NA
IgE	2665-320	GLY_MAX_2S	9	TPCEKHIMEKIQGRG	GLY_MAX_2S-9-TPCEKHIMEKIQGRG	202	6.526366031	1.265	Dctl	10.512093	NA
IgG4	2665-320	GLY_MAX_2S	9	TPCEKHIMEKIQGRG	GLY_MAX_2S-9-TPCEKHIMEKIQGRG	1230	10.04964578	2.937	Dctl	11.788763	NA
IgE	2665-320	GLY_MAX_2S	10	HIMEKIQGRGDDDDD	GLY_MAX_2S-10-HIMEKIQGRGDDDDD	145	4.962539717	1.229	Dctl	9.18885	NA
IgG4	2665-320	GLY_MAX_2S	10	HIMEKIQGRGDDDDD	GLY_MAX_2S-10-HIMEKIQGRGDDDDD	289	6.440552949	0.06	Dctl	8.254467	NA
IgE	2665-320	GLY_MAX_2S	11	IQGRGDDDDDDDDDN	GLY_MAX_2S-11-IQGRGDDDDDDDDDN	162	5.934964348	0.836	Dctl	8.930766	NA
IgG4	2665-320	GLY_MAX_2S	11	IQGRGDDDDDDDDDN	GLY_MAX_2S-11-IQGRGDDDDDDDDDN	318	7.561104849	0.372	Dctl	10.198779	NA
IgE	2665-320	GLY_MAX_2S	12	DDDDDDDDDNHILRT	GLY_MAX_2S-12-DDDDDDDDDNHILRT	136	4.656288968	0.171	Dctl	9.4656	NA
IgG4	2665-320	GLY_MAX_2S	12	DDDDDDDDDNHILRT	GLY_MAX_2S-12-DDDDDDDDDNHILRT	290	6.998319985	0.263	Dctl	8.583706	NA
IgE	2665-320	GLY_MAX_2S	13	DDDDNHILRTMRGRI	GLY_MAX_2S-13-DDDDNHILRTMRGRI	128	4.541058119	0.213	Dctl	8.840195	NA
IgG4	2665-320	GLY_MAX_2S	13	DDDDNHILRTMRGRI	GLY_MAX_2S-13-DDDDNHILRTMRGRI	661	8.993931969	1.657	Dctl	10.519971	NA
IgE	2665-320	GLY_MAX_2S	14	HILRTMRGRINYIRR	GLY_MAX_2S-14-HILRTMRGRINYIRR	229	6.860205364	1.368	Dctl	11.125334	NA
IgG4	2665-320	GLY_MAX_2S	14	HILRTMRGRINYIRR	GLY_MAX_2S-14-HILRTMRGRINYIRR	695	8.829250313	1.102	Dctl	10.761445	NA
IgE	2665-320	GLY_MAX_2S	15	MRGRINYIRRNEGKD	GLY_MAX_2S-15-MRGRINYIRRNEGKD	212	6.847733747	1.2	Dctl	10.346201	NA
IgG4	2665-320	GLY_MAX_2S	15	MRGRINYIRRNEGKD	GLY_MAX_2S-15-MRGRINYIRRNEGKD	2714	11.31619725	6.524	Dctl	12.330074	NA
IgE	2665-320	GLY_MAX_2S	16	NYIRRNEGKDEDEEE	GLY_MAX_2S-16-NYIRRNEGKDEDEEE	222	6.702920524	1.459	Dctl	10.101232	NA
IgG4	2665-320	GLY_MAX_2S	16	NYIRRNEGKDEDEEE	GLY_MAX_2S-16-NYIRRNEGKDEDEEE	622	8.882187645	1.182	Dctl	10.533825	NA
IgE	2665-320	GLY_MAX_2S	17	NEGKDEDEEEEGHMQ	GLY_MAX_2S-17-NEGKDEDEEEEGHMQ	115	4.238864082	0.274	Dctl	8.596696	NA
IgG4	2665-320	GLY_MAX_2S	17	NEGKDEDEEEEGHMQ	GLY_MAX_2S-17-NEGKDEDEEEEGHMQ	659	9.06568817	1.421	Dctl	9.577961	NA
IgE	2665-320	GLY_MAX_2S	18	EDEEEEGHMQKCCTE	GLY_MAX_2S-18-EDEEEEGHMQKCCTE	176	6.048301335	0.5	Dctl	10.104704	NA
IgG4	2665-320	GLY_MAX_2S	18	EDEEEEGHMQKCCTE	GLY_MAX_2S-18-EDEEEEGHMQKCCTE	749	9.100270816	1.559	Dctl	10.485446	NA
IgE	2665-320	GLY_MAX_2S	19	EGHMQKCCTEMSELR	GLY_MAX_2S-19-EGHMQKCCTEMSELR	766	9.360142544	6.855	Dctl	12.167008	NA
IgG4	2665-320	GLY_MAX_2S	19	EGHMQKCCTEMSELR	GLY_MAX_2S-19-EGHMQKCCTEMSELR	3271	11.61785818	7.084	Dctl	12.841481	NA
IgE	2665-320	GLY_MAX_2S	20	KCCTEMSELRSPKCQ	GLY_MAX_2S-20-KCCTEMSELRSPKCQ	217	6.716702717	1.492	Dctl	10.841752	NA
IgG4	2665-320	GLY_MAX_2S	20	KCCTEMSELRSPKCQ	GLY_MAX_2S-20-KCCTEMSELRSPKCQ	1418	10.26191982	3.162	Dctl	11.928659	NA
IgE	2665-320	GLY_MAX_2S	21	MSELRSPKCQCKALQ	GLY_MAX_2S-21-MSELRSPKCQCKALQ	578	8.883190034	0.206	Dctl	13.744159	NA
IgG4	2665-320	GLY_MAX_2S	21	MSELRSPKCQCKALQ	GLY_MAX_2S-21-MSELRSPKCQCKALQ	3115	11.51316059	3.059	Dctl	13.046798	NA
IgE	2665-320	GLY_MAX_2S	22	SPKCQCKALQKIMEN	GLY_MAX_2S-22-SPKCQCKALQKIMEN	395	8.130204957	4.062	Dctl	12.191224	NA
IgG4	2665-320	GLY_MAX_2S	22	SPKCQCKALQKIMEN	GLY_MAX_2S-22-SPKCQCKALQKIMEN	4575	12.10356682	11.357	Dctl	13.336215	NA
IgE	2665-320	GLY_MAX_2S	23	CKALQKIMENQSEEL	GLY_MAX_2S-23-CKALQKIMENQSEEL	543	8.785220273	0.111	Dctl	12.295061	NA
IgG4	2665-320	GLY_MAX_2S	23	CKALQKIMENQSEEL	GLY_MAX_2S-23-CKALQKIMENQSEEL	2704	11.30255384	2.656	Dctl	12.561066	NA
IgE	2665-320	GLY_MAX_2S	24	KIMENQSEELEEKQK	GLY_MAX_2S-24-KIMENQSEELEEKQK	248	7.078727114	2.043	Dctl	10.527053	NA
IgG4	2665-320	GLY_MAX_2S	24	KIMENQSEELEEKQK	GLY_MAX_2S-24-KIMENQSEELEEKQK	908	9.459126306	1.971	Dctl	10.65495	NA
IgE	2665-320	GLY_MAX_2S	25	QSEELEEKQKKKMEK	GLY_MAX_2S-25-QSEELEEKQKKKMEK	218	6.822462338	1.439	Dctl	11.19186	NA
IgG4	2665-320	GLY_MAX_2S	25	QSEELEEKQKKKMEK	GLY_MAX_2S-25-QSEELEEKQKKKMEK	677	9.008011247	1.743	Dctl	11.124585	NA
IgE	2665-320	GLY_MAX_2S	26	EEKQKKKMEKELINL	GLY_MAX_2S-26-EEKQKKKMEKELINL	232	6.860205364	0.189	Dctl	10.567496	NA
IgG4	2665-320	GLY_MAX_2S	26	EEKQKKKMEKELINL	GLY_MAX_2S-26-EEKQKKKMEKELINL	955	9.552382895	2.048	Dctl	10.559799	NA
IgE	2665-320	GLY_MAX_2S	27	KKMEKELINLATMCR	GLY_MAX_2S-27-KKMEKELINLATMCR	376	8.109459754	3.667	Dctl	11.8263	NA
IgG4	2665-320	GLY_MAX_2S	27	KKMEKELINLATMCR	GLY_MAX_2S-27-KKMEKELINLATMCR	1994	10.84223328	4.237	Dctl	12.764515	NA
IgE	2665-320	GLY_MAX_2S	28	ELINLATMCRFGPMI	GLY_MAX_2S-28-ELINLATMCRFGPMI	260	7.21119708	2.062	Dctl	10.744269	NA
IgG4	2665-320	GLY_MAX_2S	28	ELINLATMCRFGPMI	GLY_MAX_2S-28-ELINLATMCRFGPMI	1195	10.01381261	3.255	Dctl	11.776775	NA
IgE	2665-320	GLY_MAX_2S	29	ATMCRFGPMIQCDLS	GLY_MAX_2S-29-ATMCRFGPMIQCDLS	204	6.660765911	0.063	Dctl	10.648591	NA
IgG4	2665-320	GLY_MAX_2S	29	ATMCRFGPMIQCDLS	GLY_MAX_2S-29-ATMCRFGPMIQCDLS	1659	10.5601905	3.766	Dctl	12.577675	NA
IgE	2665-320	GLY_MAX_2S	30	FGPMIQCDLSSDD	GLY_MAX_2S-30-FGPMIQCDLSSDD	169	6.17350702	0.833	Dctl	9.929299	NA
IgG4	2665-320	GLY_MAX_2S	30	FGPMIQCDLSSDD	GLY_MAX_2S-30-FGPMIQCDLSSDD	337	7.740462351	0.564	Dctl	10.265455	NA
IgE	2665-320	GLY_M_4	1	MGVFTFEDEINSPVA	GLY_M_4-1-MGVFTFEDEINSPVA	184	6.360697667	1.143	Dctl	9.076339	NA
IgG4	2665-320	GLY_M_4	1	MGVFTFEDEINSPVA	GLY_M_4-1-MGVFTFEDEINSPVA	261	6.868526713	0.087	Dctl	8.485696	NA
IgE	2665-320	GLY_M_4	2	FEDEINSPVAPATLY	GLY_M_4-2-FEDEINSPVAPATLY	217	6.757276502	0.814	Dctl	8.771868	NA
IgG4	2665-320	GLY_M_4	2	FEDEINSPVAPATLY	GLY_M_4-2-FEDEINSPVAPATLY	320	6.752896825	0.264	Dctl	9.710867	NA
IgE	2665-320	GLY_M_4	3	NSPVAPATLYKALVT	GLY_M_4-3-NSPVAPATLYKALVT	166	5.529164666	0.388	Dctl	9.391775	NA
IgG4	2665-320	GLY_M_4	3	NSPVAPATLYKALVT	GLY_M_4-3-NSPVAPATLYKALVT	285	6.952462075	0.149	Dctl	9.294846	NA
IgE	2665-320	GLY_M_4	4	PATLYKALVTDADNV	GLY_M_4-4-PATLYKALVTDADNV	256	7.277789417	1.896	Dctl	11.107813	NA
IgG4	2665-320	GLY_M_4	4	PATLYKALVTDADNV	GLY_M_4-4-PATLYKALVTDADNV	527	8.466998312	0.922	Dctl	10.307973	NA
IgE	2665-320	GLY_M_4	5	KALVTDADNVIPKAL	GLY_M_4-5-KALVTDADNVIPKAL	230	7.068014962	1.853	Dctl	10.960774	NA
IgG4	2665-320	GLY_M_4	5	KALVTDADNVIPKAL	GLY_M_4-5-KALVTDADNVIPKAL	744	9.159495559	1.545	Dctl	11.279238	NA
IgE	2665-320	GLY_M_4	6	DADNVIPKALDSFKS	GLY_M_4-6-DADNVIPKALDSFKS	190	6.27013623	1.101	Dctl	10.10721	NA
IgG4	2665-320	GLY_M_4	6	DADNVIPKALDSFKS	GLY_M_4-6-DADNVIPKALDSFKS	735	9.144278481	1.554	Dctl	10.227123	NA
IgE	2665-320	GLY_M_4	7	IPKALDSFKSVENVE	GLY_M_4-7-IPKALDSFKSVENVE	202	6.796740351	1.541	Dctl	10.117622	NA
IgG4	2665-320	GLY_M_4	7	IPKALDSFKSVENVE	GLY_M_4-7-IPKALDSFKSVENVE	1549	10.45927897	4.179	Dctl	12.586445	NA
IgE	2665-320	GLY_M_4	8	DSFKSVENVEGNGGP	GLY_M_4-8-DSFKSVENVEGNGGP	162	5.590332199	0.465	Dctl	8.527007	NA
IgG4	2665-320	GLY_M_4	8	DSFKSVENVEGNGGP	GLY_M_4-8-DSFKSVENVEGNGGP	653	8.793931738	1.438	Dctl	9.577568	NA
IgE	2665-320	GLY_M_4	9	VENVEGNGGPGTIKK	GLY_M_4-9-VENVEGNGGPGTIKK	128	4.711523919	0.111	Dctl	8.025197	NA
IgG4	2665-320	GLY_M_4	9	VENVEGNGGPGTIKK	GLY_M_4-9-VENVEGNGGPGTIKK	206	5.671592193	0	Dctl	7.938703	NA
IgE	2665-320	GLY_M_4	10	GNGGPGTIKKITFLE	GLY_M_4-10-GNGGPGTIKKITFLE	195	6.378147235	0.734	Dctl	10.295687	NA
IgG4	2665-320	GLY_M_4	10	GNGGPGTIKKITFLE	GLY_M_4-10-GNGGPGTIKKITFLE	1783	10.67582566	5.339	Dctl	11.916623	NA
IgE	2665-320	GLY_M_4	11	GTIKKITFLEDGETK	GLY_M_4-11-GTIKKITFLEDGETK	218	6.909040874	2	Dctl	10.481419	NA
IgG4	2665-320	GLY_M_4	11	GTIKKITFLEDGETK	GLY_M_4-11-GTIKKITFLEDGETK	411	7.863263459	0.504	Dctl	10.502053	NA
IgE	2665-320	GLY_M_4	12	ITFLEDGETKFVLHK	GLY_M_4-12-ITFLEDGETKFVLHK	215	6.60257251	1.214	Dctl	10.645366	NA
IgG4	2665-320	GLY_M_4	12	ITFLEDGETKFVLHK	GLY_M_4-12-ITFLEDGETKFVLHK	407	7.83826498	0.596	Dctl	10.441119	NA
IgE	2665-320	GLY_M_4	13	DGETKFVLHKIESID	GLY_M_4-13-DGETKFVLHKIESID	210	6.716702717	1.433	Dctl	9.386167	NA
IgG4	2665-320	GLY_M_4	13	DGETKFVLHKIESID	GLY_M_4-13-DGETKFVLHKIESID	1028	9.794173822	2.786	Dctl	12.163901	NA
IgE	2665-320	GLY_M_4	14	FVLHKIESIDEANLG	GLY_M_4-14-FVLHKIESIDEANLG	181	6.212938689	0.803	Dctl	10.251718	NA
IgG4	2665-320	GLY_M_4	14	FVLHKIESIDEANLG	GLY_M_4-14-FVLHKIESIDEANLG	738	9.121147618	1.545	Dctl	10.231206	NA
IgE	2665-320	GLY_M_4	15	IESIDEANLGYSYSV	GLY_M_4-15-IESIDEANLGYSYSV	169	5.934964348	0.738	Dctl	8.177857	NA
IgG4	2665-320	GLY_M_4	15	IESIDEANLGYSYSV	GLY_M_4-15-IESIDEANLGYSYSV	233	6.264551404	0.023	Dctl	7.950046	NA
IgE	2665-320	GLY_M_4	16	EANLGYSYSVVGGAA	GLY_M_4-16-EANLGYSYSVVGGAA	181	5.811958743	0.952	Dctl	9.833539	NA
IgG4	2665-320	GLY_M_4	16	EANLGYSYSVVGGAA	GLY_M_4-16-EANLGYSYSVVGGAA	288	6.473370822	0.073	Dctl	8.117431	NA
IgE	2665-320	GLY_M_4	17	YSYSVVGGAALPDTA	GLY_M_4-17-YSYSVVGGAALPDTA	216	6.730354492	1.394	Dctl	10.325603	NA
IgG4	2665-320	GLY_M_4	17	YSYSVVGGAALPDTA	GLY_M_4-17-YSYSVVGGAALPDTA	681	8.973987256	1.436	Dctl	11.738906	NA
IgE	2665-320	GLY_M_4	18	VGGAALPDTAEKITF	GLY_M_4-18-VGGAALPDTAEKITF	184	6.112262013	0.75	Dctl	8.464586	NA
IgG4	2665-320	GLY_M_4	18	VGGAALPDTAEKITF	GLY_M_4-18-VGGAALPDTAEKITF	649	8.921397741	1.149	Dctl	10.239341	NA
IgE	2665-320	GLY_M_4	19	LPDTAEKITFDSKLV	GLY_M_4-19-LPDTAEKITFDSKLV	223	6.872570091	1.547	Dctl	10.521742	NA
IgG4	2665-320	GLY_M_4	19	LPDTAEKITFDSKLV	GLY_M_4-19-LPDTAEKITFDSKLV	437	8.184136607	0.776	Dctl	10.701647	NA
IgE	2665-320	GLY_M_4	20	EKITFDSKLVAGPNG	GLY_M_4-20-EKITFDSKLVAGPNG	226	6.822462338	1.275	Dctl	10.532478	NA
IgG4	2665-320	GLY_M_4	20	EKITFDSKLVAGPNG	GLY_M_4-20-EKITFDSKLVAGPNG	483	8.298525581	1.011	Dctl	10.655433	NA
IgE	2665-320	GLY_M_4	21	DSKLVAGPNGGSAGK	GLY_M_4-21-DSKLVAGPNGGSAGK	135	4.711523919	0.182	Dctl	9.23846	NA
IgG4	2665-320	GLY_M_4	21	DSKLVAGPNGGSAGK	GLY_M_4-21-DSKLVAGPNGGSAGK	244	5.105469529	-0.049	Dctl	9.11076	NA
IgE	2665-320	GLY_M_4	22	AGPNGGSAGKLTVKY	GLY_M_4-22-AGPNGGSAGKLTVKY	215	6.412425692	1.013	Dctl	10.782654	NA
IgG4	2665-320	GLY_M_4	22	AGPNGGSAGKLTVKY	GLY_M_4-22-AGPNGGSAGKLTVKY	351	6.80543498	0.057	Dctl	9.61496	NA
IgE	2665-320	GLY_M_4	23	GSAGKLTVKYETKGD	GLY_M_4-23-GSAGKLTVKYETKGD	255	7.230539169	1.849	Dctl	11.390607	NA
IgG4	2665-320	GLY_M_4	23	GSAGKLTVKYETKGD	GLY_M_4-23-GSAGKLTVKYETKGD	1227	10.05100637	2.284	Dctl	11.941389	NA
IgE	2665-320	GLY_M_4	24	LTVKYETKGDAEPNQ	GLY_M_4-24-LTVKYETKGDAEPNQ	224	6.847733747	1.439	Dctl	10.730413	NA
IgG4	2665-320	GLY_M_4	24	LTVKYETKGDAEPNQ	GLY_M_4-24-LTVKYETKGDAEPNQ	557	8.628813798	1.43	Dctl	10.546762	NA
IgE	2665-320	GLY_M_4	25	ETKGDAEPNQDELKT	GLY_M_4-25-ETKGDAEPNQDELKT	126	4.179915242	0.121	Dctl	7.85628	NA
IgG4	2665-320	GLY_M_4	25	ETKGDAEPNQDELKT	GLY_M_4-25-ETKGDAEPNQDELKT	209	5.979435084	-0.047	Dctl	9.352284	NA
IgE	2665-320	GLY_M_4	26	AEPNQDELKTGKAKA	GLY_M_4-26-AEPNQDELKTGKAKA	149	5.177080672	0.309	Dctl	8.962312	NA
IgG4	2665-320	GLY_M_4	26	AEPNQDELKTGKAKA	GLY_M_4-26-AEPNQDELKTGKAKA	181	5.155938839	-0.097	Dctl	8.920745	NA
IgE	2665-320	GLY_M_4	27	DELKTGKAKADALFK	GLY_M_4-27-DELKTGKAKADALFK	248	7.089360312	1.519	Dctl	11.354506	NA
IgG4	2665-320	GLY_M_4	27	DELKTGKAKADALFK	GLY_M_4-27-DELKTGKAKADALFK	1123	9.908168964	2.498	Dctl	11.835465	NA
IgE	2665-320	GLY_M_4	28	GKAKADALFKAIEAY	GLY_M_4-28-GKAKADALFKAIEAY	260	7.161675982	1.29	Dctl	11.07515	NA
IgG4	2665-320	GLY_M_4	28	GKAKADALFKAIEAY	GLY_M_4-28-GKAKADALFKAIEAY	433	8.015978253	0.423	Dctl	10.939806	NA
IgE	2665-320	GLY_M_4	29	DALFKAIEAYLLAHP	GLY_M_4-29-DALFKAIEAYLLAHP	221	6.716702717	1.4	Dctl	10.13358	NA
IgG4	2665-320	GLY_M_4	29	DALFKAIEAYLLAHP	GLY_M_4-29-DALFKAIEAYLLAHP	300	6.998319985	0.188	Dctl	10.202935	NA
IgE	2665-320	GLY_M_4	30	AIEAYLLAHPDYN	GLY_M_4-30-AIEAYLLAHPDYN	226	6.783705313	1.557	Dctl	10.531366	NA
IgG4	2665-320	GLY_M_4	30	AIEAYLLAHPDYN	GLY_M_4-30-AIEAYLLAHPDYN	266	6.536869118	0.018	Dctl	10.289706	NA
IgE	2665-320	GLY_M_5	1	VEEEEECEEGQIPRP	GLY_M_5-1-VEEEEECEEGQIPRP	171	6.193357568	1.098	Dctl	10.154635	NA
IgG4	2665-320	GLY_M_5	1	VEEEEECEEGQIPRP	GLY_M_5-1-VEEEEECEEGQIPRP	691	9.144278481	1.812	Dctl	10.466985	NA
IgE	2665-320	GLY_M_5	2	ECEEGQIPRPRPQHP	GLY_M_5-2-ECEEGQIPRPRPQHP	141	4.765055929	0.284	Dctl	9.447923	NA
IgG4	2665-320	GLY_M_5	2	ECEEGQIPRPRPQHP	GLY_M_5-2-ECEEGQIPRPRPQHP	773	9.235657735	1.866	Dctl	10.743634	NA
IgE	2665-320	GLY_M_5	3	QIPRPRPQHPERERQ	GLY_M_5-3-QIPRPRPQHPERERQ	182	6.212938689	0.926	Dctl	10.151352	NA
IgG4	2665-320	GLY_M_5	3	QIPRPRPQHPERERQ	GLY_M_5-3-QIPRPRPQHPERERQ	1013	9.739529223	2.771	Dctl	11.624742	NA
IgE	2665-320	GLY_M_5	4	RPQHPERERQQHGEK	GLY_M_5-4-RPQHPERERQQHGEK	199	6.307045731	0.787	Dctl	9.872541	NA
IgG4	2665-320	GLY_M_5	4	RPQHPERERQQHGEK	GLY_M_5-4-RPQHPERERQQHGEK	836	9.381220701	1.828	Dctl	10.614999	NA
IgE	2665-320	GLY_M_5	5	ERERQQHGEKEEDEG	GLY_M_5-5-ERERQQHGEKEEDEG	189	6.47863193	1.746	Dctl	9.666629	NA
IgG4	2665-320	GLY_M_5	5	ERERQQHGEKEEDEG	GLY_M_5-5-ERERQQHGEKEEDEG	885	9.527185761	1.865	Dctl	11.37562	NA
IgE	2665-320	GLY_M_5	6	QHGEKEEDEGEQPRP	GLY_M_5-6-QHGEKEEDEGEQPRP	149	4.915552616	0.262	Dctl	9.820513	NA
IgG4	2665-320	GLY_M_5	6	QHGEKEEDEGEQPRP	GLY_M_5-6-QHGEKEEDEGEQPRP	860	9.287368471	1.916	Dctl	10.317982	NA
IgE	2665-320	GLY_M_5	7	EEDEGEQPRPFPFPR	GLY_M_5-7-EEDEGEQPRPFPFPR	178	6.09125529	1.015	Dctl	8.931429	NA
IgG4	2665-320	GLY_M_5	7	EEDEGEQPRPFPFPR	GLY_M_5-7-EEDEGEQPRPFPFPR	842	9.365996546	1.759	Dctl	10.786548	NA
IgE	2665-320	GLY_M_5	8	EQPRPFPFPRPRQPH	GLY_M_5-8-EQPRPFPFPRPRQPH	212	6.445908559	1.211	Dctl	9.988871	NA
IgG4	2665-320	GLY_M_5	8	EQPRPFPFPRPRQPH	GLY_M_5-8-EQPRPFPFPRPRQPH	943	9.467301963	1.725	Dctl	11.709316	NA
IgE	2665-320	GLY_M_5	9	FPFPRPRQPHQEEEH	GLY_M_5-9-FPFPRPRQPHQEEEH	212	6.730354492	1.576	Dctl	9.533333	NA
IgG4	2665-320	GLY_M_5	9	FPFPRPRQPHQEEEH	GLY_M_5-9-FPFPRPRQPHQEEEH	772	9.268778311	1.978	Dctl	11.850708	NA
IgE	2665-320	GLY_M_5	10	PRQPHQEEEHEQKEE	GLY_M_5-10-PRQPHQEEEHEQKEE	201	6.494719422	1.556	Dctl	9.916736	NA
IgG4	2665-320	GLY_M_5	10	PRQPHQEEEHEQKEE	GLY_M_5-10-PRQPHQEEEHEQKEE	621	8.730813255	0.94	Dctl	10.26549	NA
IgE	2665-320	GLY_M_5	11	QEEEHEQKEEHEWHR	GLY_M_5-11-QEEEHEQKEEHEWHR	155	5.677479728	0.662	Dctl	7.322759	NA
IgG4	2665-320	GLY_M_5	11	QEEEHEQKEEHEWHR	GLY_M_5-11-QEEEHEQKEEHEWHR	585	8.829250313	1.637	Dctl	8.168528	NA
IgE	2665-320	GLY_M_5	12	EQKEEHEWHRKEEKH	GLY_M_5-12-EQKEEHEWHRKEEKH	393	8.114674088	3.521	Dctl	10.763077	NA
IgG4	2665-320	GLY_M_5	12	EQKEEHEWHRKEEKH	GLY_M_5-12-EQKEEHEWHRKEEKH	1857	10.66164543	3.957	Dctl	11.673321	NA
IgE	2665-320	GLY_M_5	13	HEWHRKEEKHGGKGS	GLY_M_5-13-HEWHRKEEKHGGKGS	190	6.343034458	1.206	Dctl	10.546893	NA
IgG4	2665-320	GLY_M_5	13	HEWHRKEEKHGGKGS	GLY_M_5-13-HEWHRKEEKHGGKGS	1176	9.984206284	3.338	Dctl	11.487227	NA
IgE	2665-320	GLY_M_5	14	KEEKHGGKGSEEEQD	GLY_M_5-14-KEEKHGGKGSEEEQD	251	7.035392845	1.731	Dctl	10.372109	NA
IgG4	2665-320	GLY_M_5	14	KEEKHGGKGSEEEQD	GLY_M_5-14-KEEKHGGKGSEEEQD	1027	9.603350076	2.16	Dctl	10.400178	NA
IgE	2665-320	GLY_M_5	15	GGKGSEEEQDEREHP	GLY_M_5-15-GGKGSEEEQDEREHP	189	6.27013623	1.119	Dctl	9.864232	NA
IgG4	2665-320	GLY_M_5	15	GGKGSEEEQDEREHP	GLY_M_5-15-GGKGSEEEQDEREHP	944	9.607054753	2.274	Dctl	10.1243	NA
IgE	2665-320	GLY_M_5	16	EEEQDEREHPRPHQP	GLY_M_5-16-EEEQDEREHPRPHQP	150	4.962539717	0.197	Dctl	9.090884	NA
IgG4	2665-320	GLY_M_5	16	EEEQDEREHPRPHQP	GLY_M_5-16-EEEQDEREHPRPHQP	1073	9.7745417	2.336	Dctl	10.140665	NA
IgE	2665-320	GLY_M_5	17	EREHPRPHQPHQKEE	GLY_M_5-17-EREHPRPHQPHQKEE	227	6.884829745	1.1	Dctl	9.964977	NA
IgG4	2665-320	GLY_M_5	17	EREHPRPHQPHQKEE	GLY_M_5-17-EREHPRPHQPHQKEE	724	9.213957262	1.855	Dctl	10.942308	NA
IgE	2665-320	GLY_M_5	18	RPHQPHQKEEEKHEW	GLY_M_5-18-RPHQPHQKEEEKHEW	244	7.00201598	1.59	Dctl	10.995609	NA
IgG4	2665-320	GLY_M_5	18	RPHQPHQKEEEKHEW	GLY_M_5-18-RPHQPHQKEEEKHEW	836	9.105518407	1.267	Dctl	10.390702	NA
IgE	2665-320	GLY_M_5	19	HQKEEEKHEWQHKQE	GLY_M_5-19-HQKEEEKHEWQHKQE	205	6.572571217	1.532	Dctl	10.029569	NA
IgG4	2665-320	GLY_M_5	19	HQKEEEKHEWQHKQE	GLY_M_5-19-HQKEEEKHEWQHKQE	740	9.071062833	1.351	Dctl	10.866585	NA
IgE	2665-320	GLY_M_5	20	EKHEWQHKQEKHQGK	GLY_M_5-20-EKHEWQHKQEKHQGK	251	6.990716529	1.795	Dctl	11.208233	NA
IgG4	2665-320	GLY_M_5	20	EKHEWQHKQEKHQGK	GLY_M_5-20-EKHEWQHKQEKHQGK	1173	9.908168964	2.823	Dctl	11.679271	NA
IgE	2665-320	GLY_M_5	21	QHKQEKHQGKESEEE	GLY_M_5-21-QHKQEKHQGKESEEE	208	6.743878295	1.361	Dctl	10.072763	NA
IgG4	2665-320	GLY_M_5	21	QHKQEKHQGKESEEE	GLY_M_5-21-QHKQEKHQGKESEEE	576	8.621506242	1.307	Dctl	10.324408	NA
IgE	2665-320	GLY_M_5	22	KHQGKESEEEEEDQD	GLY_M_5-22-KHQGKESEEEEEDQD	195	6.325152311	1.141	Dctl	10.17323	NA
IgG4	2665-320	GLY_M_5	22	KHQGKESEEEEEDQD	GLY_M_5-22-KHQGKESEEEEEDQD	635	8.761055947	1.137	Dctl	10.523853	NA
IgE	2665-320	GLY_M_5	23	ESEEEEEDQDEDEEQ	GLY_M_5-23-ESEEEEEDQDEDEEQ	178	6.132967248	1.042	Dctl	8.539471	NA
IgG4	2665-320	GLY_M_5	23	ESEEEEEDQDEDEEQ	GLY_M_5-23-ESEEEEEDQDEDEEQ	455	8.070663193	0.621	Dctl	10.200505	NA
IgE	2665-320	GLY_M_5	24	EEDQDEDEEQDKESQ	GLY_M_5-24-EEDQDEDEEQDKESQ	188	6.048301335	0.753	Dctl	8.157826	NA
IgG4	2665-320	GLY_M_5	24	EEDQDEDEEQDKESQ	GLY_M_5-24-EEDQDEDEEQDKESQ	540	8.499252071	1.048	Dctl	9.486707	NA
IgE	2665-320	GLY_M_5	25	EDEEQDKESQESEGS	GLY_M_5-25-EDEEQDKESQESEGS	172	5.981372933	0.62	Dctl	8.551118	NA
IgG4	2665-320	GLY_M_5	25	EDEEQDKESQESEGS	GLY_M_5-25-EDEEQDKESQESEGS	733	9.139170243	1.501	Dctl	10.19	NA
IgE	2665-320	GLY_M_5	26	DKESQESEGSESQRE	GLY_M_5-26-DKESQESEGSESQRE	177	5.811958743	0.689	Dctl	7.684285	NA
IgG4	2665-320	GLY_M_5	26	DKESQESEGSESQRE	GLY_M_5-26-DKESQESEGSESQRE	607	8.832418628	1.351	Dctl	8.682342	NA
IgE	2665-320	GLY_M_5	27	ESEGSESQREPRRHK	GLY_M_5-27-ESEGSESQREPRRHK	141	5.095040934	0.348	Dctl	8.830886	NA
IgG4	2665-320	GLY_M_5	27	ESEGSESQREPRRHK	GLY_M_5-27-ESEGSESQREPRRHK	706	8.971115369	1.247	Dctl	8.996433	NA
IgE	2665-320	GLY_M_5	28	ESQREPRRHKNKNPF	GLY_M_5-28-ESQREPRRHKNKNPF	193	5.958355242	0.696	Dctl	10.319461	NA
IgG4	2665-320	GLY_M_5	28	ESQREPRRHKNKNPF	GLY_M_5-28-ESQREPRRHKNKNPF	824	9.352818169	1.66	Dctl	10.817575	NA
IgE	2665-320	GLY_M_5	29	PRRHKNKNPFHFNSK	GLY_M_5-29-PRRHKNKNPFHFNSK	240	7.068014962	1.531	Dctl	11.052246	NA
IgG4	2665-320	GLY_M_5	29	PRRHKNKNPFHFNSK	GLY_M_5-29-PRRHKNKNPFHFNSK	712	9.128899185	1.873	Dctl	10.900501	NA
IgE	2665-320	GLY_M_5	30	NKNPFHFNSKRFQTL	GLY_M_5-30-NKNPFHFNSKRFQTL	361	7.955237168	2.359	Dctl	12.522127	NA
IgG4	2665-320	GLY_M_5	30	NKNPFHFNSKRFQTL	GLY_M_5-30-NKNPFHFNSKRFQTL	1076	9.815144744	2.359	Dctl	11.263248	NA
IgE	2665-320	GLY_M_5	31	HFNSKRFQTLFKNQY	GLY_M_5-31-HFNSKRFQTLFKNQY	299	7.616026721	2.471	Dctl	11.566539	NA
IgG4	2665-320	GLY_M_5	31	HFNSKRFQTLFKNQY	GLY_M_5-31-HFNSKRFQTLFKNQY	700	9.046717585	1.187	Dctl	11.143813	NA
IgE	2665-320	GLY_M_5	32	RFQTLFKNQYGHVRV	GLY_M_5-32-RFQTLFKNQYGHVRV	356	7.919929891	3.493	Dctl	11.617065	NA
IgG4	2665-320	GLY_M_5	32	RFQTLFKNQYGHVRV	GLY_M_5-32-RFQTLFKNQYGHVRV	1844	10.68812005	4.203	Dctl	12.622107	NA
IgE	2665-320	GLY_M_5	33	FKNQYGHVRVLQRFN	GLY_M_5-33-FKNQYGHVRVLQRFN	468	8.496570156	4.833	Dctl	12.344668	NA
IgG4	2665-320	GLY_M_5	33	FKNQYGHVRVLQRFN	GLY_M_5-33-FKNQYGHVRVLQRFN	1134	9.891557457	2.31	Dctl	11.755957	NA
IgE	2665-320	GLY_M_5	34	GHVRVLQRFNKRSQQ	GLY_M_5-34-GHVRVLQRFNKRSQQ	239	7.00201598	1.788	Dctl	11.445646	NA
IgG4	2665-320	GLY_M_5	34	GHVRVLQRFNKRSQQ	GLY_M_5-34-GHVRVLQRFNKRSQQ	623	8.885241932	1.302	Dctl	11.169221	NA
IgE	2665-320	GLY_M_5	35	LQRFNKRSQQLQNLR	GLY_M_5-35-LQRFNKRSQQLQNLR	175	6.395388268	1.167	Dctl	10.314863	NA
IgG4	2665-320	GLY_M_5	35	LQRFNKRSQQLQNLR	GLY_M_5-35-LQRFNKRSQQLQNLR	563	8.71373372	1.191	Dctl	10.527254	NA
IgE	2665-320	GLY_M_5	36	KRSQQLQNLRDYRIL	GLY_M_5-36-KRSQQLQNLRDYRIL	202	6.541932764	1.118	Dctl	10.640881	NA
IgG4	2665-320	GLY_M_5	36	KRSQQLQNLRDYRIL	GLY_M_5-36-KRSQQLQNLRDYRIL	1083	9.792547977	2.405	Dctl	11.123224	NA
IgE	2665-320	GLY_M_5	37	LQNLRDYRILEFNSK	GLY_M_5-37-LQNLRDYRILEFNSK	258	7.201427914	2.014	Dctl	11.407597	NA
IgG4	2665-320	GLY_M_5	37	LQNLRDYRILEFNSK	GLY_M_5-37-LQNLRDYRILEFNSK	704	9.060293409	1.434	Dctl	10.627943	NA
IgE	2665-320	GLY_M_5	38	DYRILEFNSKPNTLL	GLY_M_5-38-DYRILEFNSKPNTLL	274	7.359125693	2.303	Dctl	11.257298	NA
IgG4	2665-320	GLY_M_5	38	DYRILEFNSKPNTLL	GLY_M_5-38-DYRILEFNSKPNTLL	1590	10.45311733	4.346	Dctl	12.253809	NA
IgE	2665-320	GLY_M_5	39	EFNSKPNTLLLPHHA	GLY_M_5-39-EFNSKPNTLLLPHHA	242	7.057222677	1.953	Dctl	11.074328	NA
IgG4	2665-320	GLY_M_5	39	EFNSKPNTLLLPHHA	GLY_M_5-39-EFNSKPNTLLLPHHA	1029	9.734457348	2.56	Dctl	11.410795	NA
IgE	2665-320	GLY_M_5	40	PNTLLLPHHADADYL	GLY_M_5-40-PNTLLLPHHADADYL	223	6.967848613	1.544	Dctl	11.014233	NA
IgG4	2665-320	GLY_M_5	40	PNTLLLPHHADADYL	GLY_M_5-40-PNTLLLPHHADADYL	834	9.370362722	1.611	Dctl	11.195106	NA
IgE	2665-320	GLY_M_5	41	LPHHADADYLIVILN	GLY_M_5-41-LPHHADADYLIVILN	200	6.587649848	1.027	Dctl	10.681356	NA
IgG4	2665-320	GLY_M_5	41	LPHHADADYLIVILN	GLY_M_5-41-LPHHADADYLIVILN	245	6.086877574	0.021	Dctl	7.182172	NA
IgE	2665-320	GLY_M_5	42	DADYLIVILNGTAIL	GLY_M_5-42-DADYLIVILNGTAIL	129	4.481449803	0.224	Dctl	7.84688	NA
IgG4	2665-320	GLY_M_5	42	DADYLIVILNGTAIL	GLY_M_5-42-DADYLIVILNGTAIL	231	6.457054015	0.077	Dctl	7.782436	NA
IgE	2665-320	GLY_M_5	43	IVILNGTAILTLVNN	GLY_M_5-43-IVILNGTAILTLVNN	134	4.481449803	0.154	Dctl	6.681664	NA
IgG4	2665-320	GLY_M_5	43	IVILNGTAILTLVNN	GLY_M_5-43-IVILNGTAILTLVNN	225	5.595704662	-0.007	Dctl	6.505321	NA
IgE	2665-320	GLY_M_5	44	GTAILTLVNNDDRDS	GLY_M_5-44-GTAILTLVNNDDRDS	195	6.541932764	1.364	Dctl	7.297644	NA
IgG4	2665-320	GLY_M_5	44	GTAILTLVNNDDRDS	GLY_M_5-44-GTAILTLVNNDDRDS	210	5.721344336	-0.062	Dctl	7.374695	NA
IgE	2665-320	GLY_M_5	45	TLVNNDDRDSYNLQS	GLY_M_5-45-TLVNNDDRDSYNLQS	127	3.921621824	0	Dctl	7.54325	NA
IgG4	2665-320	GLY_M_5	45	TLVNNDDRDSYNLQS	GLY_M_5-45-TLVNNDDRDSYNLQS	230	6.207495842	-0.036	Dctl	7.623118	NA
IgE	2665-320	GLY_M_5	46	DDRDSYNLQSGDALR	GLY_M_5-46-DDRDSYNLQSGDALR	159	6.09125529	1.25	Dctl	8.67265	NA
IgG4	2665-320	GLY_M_5	46	DDRDSYNLQSGDALR	GLY_M_5-46-DDRDSYNLQSGDALR	801	9.261744775	1.774	Dctl	8.985047	NA
IgE	2665-320	GLY_M_5	47	YNLQSGDALRVPAGT	GLY_M_5-47-YNLQSGDALRVPAGT	170	5.811958743	0.806	Dctl	8.614541	NA
IgG4	2665-320	GLY_M_5	47	YNLQSGDALRVPAGT	GLY_M_5-47-YNLQSGDALRVPAGT	912	9.440559901	2.099	Dctl	10.238014	NA
IgE	2665-320	GLY_M_5	48	GDALRVPAGTTYYVV	GLY_M_5-48-GDALRVPAGTTYYVV	214	6.743878295	1.545	Dctl	10.657258	NA
IgG4	2665-320	GLY_M_5	48	GDALRVPAGTTYYVV	GLY_M_5-48-GDALRVPAGTTYYVV	591	8.606779139	1.097	Dctl	9.531924	NA
IgE	2665-320	GLY_M_5	49	VPAGTTYYVVNPDND	GLY_M_5-49-VPAGTTYYVVNPDND	177	6.004029146	0.758	Dctl	9.942557	NA
IgG4	2665-320	GLY_M_5	49	VPAGTTYYVVNPDND	GLY_M_5-49-VPAGTTYYVVNPDND	862	9.379055633	1.722	Dctl	11.425283	NA
IgE	2665-320	GLY_M_5	50	TYYVVNPDNDENLRM	GLY_M_5-50-TYYVVNPDNDENLRM	191	6.395388268	0.453	Dctl	9.951282	NA
IgG4	2665-320	GLY_M_5	50	TYYVVNPDNDENLRM	GLY_M_5-50-TYYVVNPDNDENLRM	647	8.947932111	1.197	Dctl	10.048355	NA
IgE	2665-320	GLY_M_5	51	NPDNDENLRMITLAI	GLY_M_5-51-NPDNDENLRMITLAI	148	4.962539717	0.243	Dctl	6.913793	NA
IgG4	2665-320	GLY_M_5	51	NPDNDENLRMITLAI	GLY_M_5-51-NPDNDENLRMITLAI	214	5.388626011	-0.084	Dctl	6.634872	NA
IgE	2665-320	GLY_M_5	52	ENLRMITLAIPVNKP	GLY_M_5-52-ENLRMITLAIPVNKP	188	6.494719422	0.941	Dctl	10.47902	NA
IgG4	2665-320	GLY_M_5	52	ENLRMITLAIPVNKP	GLY_M_5-52-ENLRMITLAIPVNKP	587	8.81650701	1.171	Dctl	9.751531	NA
IgE	2665-320	GLY_M_5	53	ITLAIPVNKPGRFES	GLY_M_5-53-ITLAIPVNKPGRFES	287	7.427765287	2.493	Dctl	11.436728	NA
IgG4	2665-320	GLY_M_5	53	ITLAIPVNKPGRFES	GLY_M_5-53-ITLAIPVNKPGRFES	1414	10.32176018	3.755	Dctl	12.059112	NA
IgE	2665-320	GLY_M_5	54	PVNKPGRFESFFLSS	GLY_M_5-54-PVNKPGRFESFFLSS	124	4.238864082	0.048	Dctl	6.728715	NA
IgG4	2665-320	GLY_M_5	54	PVNKPGRFESFFLSS	GLY_M_5-54-PVNKPGRFESFFLSS	201	5.979435084	0.017	Dctl	6.636256	NA
IgE	2665-320	GLY_M_5	55	GRFESFFLSSTQAQQ	GLY_M_5-55-GRFESFFLSSTQAQQ	162	5.911187952	0.794	Dctl	8.188719	NA
IgG4	2665-320	GLY_M_5	55	GRFESFFLSSTQAQQ	GLY_M_5-55-GRFESFFLSSTQAQQ	245	6.044666933	-0.068	Dctl	7.494911	NA
IgE	2665-320	GLY_M_5	56	FFLSSTQAQQSYLQG	GLY_M_5-56-FFLSSTQAQQSYLQG	210	6.660765911	1.071	Dctl	9.714935	NA
IgG4	2665-320	GLY_M_5	56	FFLSSTQAQQSYLQG	GLY_M_5-56-FFLSSTQAQQSYLQG	402	7.825601405	0.561	Dctl	9.215897	NA
IgE	2665-320	GLY_M_5	57	TQAQQSYLQGFSKNI	GLY_M_5-57-TQAQQSYLQGFSKNI	286	7.385249726	2.26	Dctl	10.668835	NA
IgG4	2665-320	GLY_M_5	57	TQAQQSYLQGFSKNI	GLY_M_5-57-TQAQQSYLQGFSKNI	594	8.454714791	0.851	Dctl	10.446003	NA
IgE	2665-320	GLY_M_5	58	SYLQGFSKNILEASY	GLY_M_5-58-SYLQGFSKNILEASY	251	7.181688859	1.684	Dctl	10.588843	NA
IgG4	2665-320	GLY_M_5	58	SYLQGFSKNILEASY	GLY_M_5-58-SYLQGFSKNILEASY	361	7.664276824	0.297	Dctl	10.264075	NA
IgE	2665-320	GLY_M_5	59	FSKNILEASYDTKFE	GLY_M_5-59-FSKNILEASYDTKFE	259	7.230539169	1.806	Dctl	11.36784	NA
IgG4	2665-320	GLY_M_5	59	FSKNILEASYDTKFE	GLY_M_5-59-FSKNILEASYDTKFE	977	9.601494163	2.481	Dctl	11.430737	NA
IgE	2665-320	GLY_M_5	60	LEASYDTKFEEINKV	GLY_M_5-60-LEASYDTKFEEINKV	145	5.052205422	0.479	Dctl	8.490043	NA
IgG4	2665-320	GLY_M_5	60	LEASYDTKFEEINKV	GLY_M_5-60-LEASYDTKFEEINKV	241	6.355148941	0.079	Dctl	8.912766	NA
IgE	2665-320	GLY_M_5	61	DTKFEEINKVLFGRE	GLY_M_5-61-DTKFEEINKVLFGRE	217	6.660765911	1.159	Dctl	9.807363	NA
IgG4	2665-320	GLY_M_5	61	DTKFEEINKVLFGRE	GLY_M_5-61-DTKFEEINKVLFGRE	701	9.043987022	1.39	Dctl	10.319677	NA
IgE	2665-320	GLY_M_5	62	EINKVLFGREEGQQQ	GLY_M_5-62-EINKVLFGREEGQQQ	249	7.110394445	1.6	Dctl	10.532692	NA
IgG4	2665-320	GLY_M_5	62	EINKVLFGREEGQQQ	GLY_M_5-62-EINKVLFGREEGQQQ	314	6.868526713	0.221	Dctl	8.505244	NA
IgE	2665-320	GLY_M_5	63	LFGREEGQQQGEERL	GLY_M_5-63-LFGREEGQQQGEERL	289	7.385249726	2.417	Dctl	10.287513	NA
IgG4	2665-320	GLY_M_5	63	LFGREEGQQQGEERL	GLY_M_5-63-LFGREEGQQQGEERL	992	9.582802536	1.781	Dctl	11.44426	NA
IgE	2665-320	GLY_M_5	64	EGQQQGEERLQESVI	GLY_M_5-64-EGQQQGEERLQESVI	215	6.847733747	1.362	Dctl	8.531003	NA
IgG4	2665-320	GLY_M_5	64	EGQQQGEERLQESVI	GLY_M_5-64-EGQQQGEERLQESVI	952	9.616275038	2.184	Dctl	8.998508	NA
IgE	2665-320	GLY_M_5	65	GEERLQESVIVEISK	GLY_M_5-65-GEERLQESVIVEISK	148	5.136643377	0.243	Dctl	7.167837	NA
IgG4	2665-320	GLY_M_5	65	GEERLQESVIVEISK	GLY_M_5-65-GEERLQESVIVEISK	275	6.893010642	0.138	Dctl	8.275462	NA
IgE	2665-320	GLY_M_5	66	QESVIVEISKKQIRE	GLY_M_5-66-QESVIVEISKKQIRE	150	5.465288481	0.471	Dctl	9.811871	NA
IgG4	2665-320	GLY_M_5	66	QESVIVEISKKQIRE	GLY_M_5-66-QESVIVEISKKQIRE	445	8.169178569	0.701	Dctl	9.833198	NA
IgE	2665-320	GLY_M_5	67	VEISKKQIRELSKHA	GLY_M_5-67-VEISKKQIRELSKHA	317	7.659489262	2.6	Dctl	11.437608	NA
IgG4	2665-320	GLY_M_5	67	VEISKKQIRELSKHA	GLY_M_5-67-VEISKKQIRELSKHA	1036	9.781115469	2.486	Dctl	11.777496	NA
IgE	2665-320	GLY_M_5	68	KQIRELSKHAKSSSR	GLY_M_5-68-KQIRELSKHAKSSSR	196	6.412425692	0.544	Dctl	10.764633	NA
IgG4	2665-320	GLY_M_5	68	KQIRELSKHAKSSSR	GLY_M_5-68-KQIRELSKHAKSSSR	946	9.618112045	2.345	Dctl	11.252722	NA
IgE	2665-320	GLY_M_5	69	LSKHAKSSSRKTISS	GLY_M_5-69-LSKHAKSSSRKTISS	223	6.783705313	1.328	Dctl	10.871393	NA
IgG4	2665-320	GLY_M_5	69	LSKHAKSSSRKTISS	GLY_M_5-69-LSKHAKSSSRKTISS	739	8.882187645	1.1	Dctl	11.274962	NA
IgE	2665-320	GLY_M_5	70	KSSSRKTISSEDKPF	GLY_M_5-70-KSSSRKTISSEDKPF	159	5.497580064	0.829	Dctl	9.977914	NA
IgG4	2665-320	GLY_M_5	70	KSSSRKTISSEDKPF	GLY_M_5-70-KSSSRKTISSEDKPF	734	9.156970499	1.619	Dctl	10.615728	NA
IgE	2665-320	GLY_M_5	71	KTISSEDKPFNLRSR	GLY_M_5-71-KTISSEDKPFNLRSR	214	6.60257251	1.279	Dctl	10.469314	NA
IgG4	2665-320	GLY_M_5	71	KTISSEDKPFNLRSR	GLY_M_5-71-KTISSEDKPFNLRSR	885	9.374715725	1.908	Dctl	10.871591	NA
IgE	2665-320	GLY_M_5	72	EDKPFNLRSRDPIYS	GLY_M_5-72-EDKPFNLRSRDPIYS	214	6.743878295	1.435	Dctl	10.424826	NA
IgG4	2665-320	GLY_M_5	72	EDKPFNLRSRDPIYS	GLY_M_5-72-EDKPFNLRSRDPIYS	488	8.550173559	0.981	Dctl	10.189097	NA
IgE	2665-320	GLY_M_5	73	NLRSRDPIYSNKLGK	GLY_M_5-73-NLRSRDPIYSNKLGK	194	6.429264259	1.262	Dctl	10.589765	NA
IgG4	2665-320	GLY_M_5	73	NLRSRDPIYSNKLGK	GLY_M_5-73-NLRSRDPIYSNKLGK	696	8.962465246	1.28	Dctl	10.677069	NA
IgE	2665-320	GLY_M_5	74	DPIYSNKLGKLFEIT	GLY_M_5-74-DPIYSNKLGKLFEIT	215	6.660765911	1.275	Dctl	10.361325	NA
IgG4	2665-320	GLY_M_5	74	DPIYSNKLGKLFEIT	GLY_M_5-74-DPIYSNKLGKLFEIT	682	8.930296867	1.378	Dctl	10.60327	NA
IgE	2665-320	GLY_M_5	75	NKLGKLFEITPEKNP	GLY_M_5-75-NKLGKLFEITPEKNP	248	7.057222677	1.644	Dctl	10.867493	NA
IgG4	2665-320	GLY_M_5	75	NKLGKLFEITPEKNP	GLY_M_5-75-NKLGKLFEITPEKNP	860	9.368181286	1.435	Dctl	11.248994	NA
IgE	2665-320	GLY_M_5	76	LFEITPEKNPQLRDL	GLY_M_5-76-LFEITPEKNPQLRDL	249	7.131126309	2	Dctl	10.746273	NA
IgG4	2665-320	GLY_M_5	76	LFEITPEKNPQLRDL	GLY_M_5-76-LFEITPEKNPQLRDL	726	8.985417975	1.241	Dctl	10.801482	NA
IgE	2665-320	GLY_M_5	77	PEKNPQLRDLDVFLS	GLY_M_5-77-PEKNPQLRDLDVFLS	215	6.674954748	1.015	Dctl	9.341238	NA
IgG4	2665-320	GLY_M_5	77	PEKNPQLRDLDVFLS	GLY_M_5-77-PEKNPQLRDLDVFLS	304	6.818275969	0.156	Dctl	7.788043	NA
IgE	2665-320	GLY_M_5	78	QLRDLDVFLSVVDMN	GLY_M_5-78-QLRDLDVFLSVVDMN	126	4.765055929	0.25	Dctl	6.353636	NA
IgG4	2665-320	GLY_M_5	78	QLRDLDVFLSVVDMN	GLY_M_5-78-QLRDLDVFLSVVDMN	238	6.670319717	0.022	Dctl	7.376173	NA
IgE	2665-320	GLY_M_5	79	DVFLSVVDMNEGALF	GLY_M_5-79-DVFLSVVDMNEGALF	207	6.557333322	1.221	Dctl	7.363573	NA
IgG4	2665-320	GLY_M_5	79	DVFLSVVDMNEGALF	GLY_M_5-79-DVFLSVVDMNEGALF	241	5.770320068	0	Dctl	7.465127	NA
IgE	2665-320	GLY_M_5	80	VVDMNEGALFLPHFN	GLY_M_5-80-VVDMNEGALFLPHFN	215	6.835153376	1.609	Dctl	10.434806	NA
IgG4	2665-320	GLY_M_5	80	VVDMNEGALFLPHFN	GLY_M_5-80-VVDMNEGALFLPHFN	356	7.825601405	0.484	Dctl	9.951135	NA
IgE	2665-320	GLY_M_5	81	EGALFLPHFNSKAIV	GLY_M_5-81-EGALFLPHFNSKAIV	331	7.859093608	2.875	Dctl	11.823577	NA
IgG4	2665-320	GLY_M_5	81	EGALFLPHFNSKAIV	GLY_M_5-81-EGALFLPHFNSKAIV	3024	11.46752966	7.455	Dctl	12.696645	NA
IgE	2665-320	GLY_M_5	82	LPHFNSKAIVVLVIN	GLY_M_5-82-LPHFNSKAIVVLVIN	138	4.86702323	0.25	Dctl	7.560188	NA
IgG4	2665-320	GLY_M_5	82	LPHFNSKAIVVLVIN	GLY_M_5-82-LPHFNSKAIVVLVIN	297	6.928974661	0.227	Dctl	7.835383	NA
IgE	2665-320	GLY_M_5	83	SKAIVVLVINEGEAN	GLY_M_5-83-SKAIVVLVINEGEAN	158	5.958355242	0.188	Dctl	7.216761	NA
IgG4	2665-320	GLY_M_5	83	SKAIVVLVINEGEAN	GLY_M_5-83-SKAIVVLVINEGEAN	233	6.389905932	0.082	Dctl	7.281394	NA
IgE	2665-320	GLY_M_5	84	VLVINEGEANIELVG	GLY_M_5-84-VLVINEGEANIELVG	138	4.765055929	0.113	Dctl	7.055096	NA
IgG4	2665-320	GLY_M_5	84	VLVINEGEANIELVG	GLY_M_5-84-VLVINEGEANIELVG	222	5.388626011	-0.068	Dctl	6.477242	NA
IgE	2665-320	GLY_M_5	85	EGEANIELVGIKEQQ	GLY_M_5-85-EGEANIELVGIKEQQ	129	4.481449803	0.154	Dctl	6.567259	NA
IgG4	2665-320	GLY_M_5	85	EGEANIELVGIKEQQ	GLY_M_5-85-EGEANIELVGIKEQQ	176	5.207013402	-0.117	Dctl	7.179706	NA
IgE	2665-320	GLY_M_5	86	IELVGIKEQQQRQQQ	GLY_M_5-86-IELVGIKEQQQRQQQ	131	4.656288968	0.209	Dctl	6.641532	NA
IgG4	2665-320	GLY_M_5	86	IELVGIKEQQQRQQQ	GLY_M_5-86-IELVGIKEQQQRQQQ	264	6.457054015	-0.043	Dctl	7.403219	NA
IgE	2665-320	GLY_M_5	87	IKEQQQRQQQEEQPL	GLY_M_5-87-IKEQQQRQQQEEQPL	191	6.445908559	1.081	Dctl	9.595865	NA
IgG4	2665-320	GLY_M_5	87	IKEQQQRQQQEEQPL	GLY_M_5-87-IKEQQQRQQQEEQPL	655	8.953762945	1.382	Dctl	10.379904	NA
IgE	2665-320	GLY_M_5	88	QRQQQEEQPLEVRKY	GLY_M_5-88-QRQQQEEQPLEVRKY	186	6.153379525	1.109	Dctl	9.902951	NA
IgG4	2665-320	GLY_M_5	88	QRQQQEEQPLEVRKY	GLY_M_5-88-QRQQQEEQPLEVRKY	713	9.123736104	1.772	Dctl	10.697769	NA
IgE	2665-320	GLY_M_5	89	EEQPLEVRKYRAELS	GLY_M_5-89-EEQPLEVRKYRAELS	235	7.089360312	1.806	Dctl	10.663753	NA
IgG4	2665-320	GLY_M_5	89	EEQPLEVRKYRAELS	GLY_M_5-89-EEQPLEVRKYRAELS	867	9.459126306	2.067	Dctl	11.221347	NA
IgE	2665-320	GLY_M_5	90	EVRKYRAELSEQDIF	GLY_M_5-90-EVRKYRAELSEQDIF	259	7.201427914	2.03	Dctl	8.243043	NA
IgG4	2665-320	GLY_M_5	90	EVRKYRAELSEQDIF	GLY_M_5-90-EVRKYRAELSEQDIF	717	8.993931969	1.43	Dctl	8.404194	NA
IgE	2665-320	GLY_M_5	91	RAELSEQDIFVIPAG	GLY_M_5-91-RAELSEQDIFVIPAG	182	6.288709013	1.015	Dctl	7.815194	NA
IgG4	2665-320	GLY_M_5	91	RAELSEQDIFVIPAG	GLY_M_5-91-RAELSEQDIFVIPAG	445	8.275430958	0.922	Dctl	8.360804	NA
IgE	2665-320	GLY_M_5	92	EQDIFVIPAGYPVVV	GLY_M_5-92-EQDIFVIPAGYPVVV	213	6.660765911	1.304	Dctl	9.86711	NA
IgG4	2665-320	GLY_M_5	92	EQDIFVIPAGYPVVV	GLY_M_5-92-EQDIFVIPAGYPVVV	331	7.009560271	0.148	Dctl	9.0288	NA
IgE	2665-320	GLY_M_5	93	VIPAGYPVVVNATSD	GLY_M_5-93-VIPAGYPVVVNATSD	194	6.429264259	1.045	Dctl	10.177473	NA
IgG4	2665-320	GLY_M_5	93	VIPAGYPVVVNATSD	GLY_M_5-93-VIPAGYPVVVNATSD	505	8.42143805	1.06	Dctl	9.903201	NA
IgE	2665-320	GLY_M_5	94	YPVVVNATSDLNFFA	GLY_M_5-94-YPVVVNATSDLNFFA	159	5.705397071	0.638	Dctl	7.529957	NA
IgG4	2665-320	GLY_M_5	94	YPVVVNATSDLNFFA	GLY_M_5-94-YPVVVNATSDLNFFA	301	6.905098534	0.154	Dctl	7.893855	NA
IgE	2665-320	GLY_M_5	95	NATSDLNFFAFGINA	GLY_M_5-95-NATSDLNFFAFGINA	137	5.136643377	0.266	Dctl	6.907394	NA
IgG4	2665-320	GLY_M_5	95	NATSDLNFFAFGINA	GLY_M_5-95-NATSDLNFFAFGINA	225	5.646451994	0	Dctl	6.876409	NA
IgE	2665-320	GLY_M_5	96	LNFFAFGINAENNQR	GLY_M_5-96-LNFFAFGINAENNQR	137	5.216415807	0.359	Dctl	8.081577	NA
IgG4	2665-320	GLY_M_5	96	LNFFAFGINAENNQR	GLY_M_5-96-LNFFAFGINAENNQR	246	6.148298056	-0.025	Dctl	7.273169	NA
IgE	2665-320	GLY_M_5	97	FGINAENNQRNFLAG	GLY_M_5-97-FGINAENNQRNFLAG	146	5.29200827	0.593	Dctl	8.243207	NA
IgG4	2665-320	GLY_M_5	97	FGINAENNQRNFLAG	GLY_M_5-97-FGINAENNQRNFLAG	317	7.449982492	0.37	Dctl	8.16595	NA
IgE	2665-320	GLY_M_5	98	ENNQRNFLAGSKDNV	GLY_M_5-98-ENNQRNFLAGSKDNV	170	6.112262013	0.881	Dctl	8.540085	NA
IgG4	2665-320	GLY_M_5	98	ENNQRNFLAGSKDNV	GLY_M_5-98-ENNQRNFLAGSKDNV	631	8.717165841	0.927	Dctl	10.545804	NA
IgE	2665-320	GLY_M_5	99	NFLAGSKDNVISQIP	GLY_M_5-99-NFLAGSKDNVISQIP	148	5.29200827	0.391	Dctl	9.575892	NA
IgG4	2665-320	GLY_M_5	99	NFLAGSKDNVISQIP	GLY_M_5-99-NFLAGSKDNVISQIP	241	6.245765203	0.016	Dctl	9.306105	NA
IgE	2665-320	GLY_M_5	100	SKDNVISQIPSQVQE	GLY_M_5-100-SKDNVISQIPSQVQE	208	6.541932764	1.082	Dctl	8.333609	NA
IgG4	2665-320	GLY_M_5	100	SKDNVISQIPSQVQE	GLY_M_5-100-SKDNVISQIPSQVQE	264	5.621151798	0.021	Dctl	7.295912	NA
IgE	2665-320	GLY_M_5	101	ISQIPSQVQELAFPG	GLY_M_5-101-ISQIPSQVQELAFPG	209	6.743878295	1.443	Dctl	8.976963	NA
IgG4	2665-320	GLY_M_5	101	ISQIPSQVQELAFPG	GLY_M_5-101-ISQIPSQVQELAFPG	385	8.097247501	0.641	Dctl	8.596461	NA
IgE	2665-320	GLY_M_5	102	SQVQELAFPGSAKDI	GLY_M_5-102-SQVQELAFPGSAKDI	225	6.796740351	1.531	Dctl	10.025075	NA
IgG4	2665-320	GLY_M_5	102	SQVQELAFPGSAKDI	GLY_M_5-102-SQVQELAFPGSAKDI	1050	9.736149955	2.289	Dctl	11.392408	NA
IgE	2665-320	GLY_M_5	103	LAFPGSAKDIENLIK	GLY_M_5-103-LAFPGSAKDIENLIK	241	7.110394445	2.014	Dctl	12.355036	NA
IgG4	2665-320	GLY_M_5	103	LAFPGSAKDIENLIK	GLY_M_5-103-LAFPGSAKDIENLIK	786	9.332822107	2.131	Dctl	11.366973	NA
IgE	2665-320	GLY_M_5	104	SAKDIENLIKSQSES	GLY_M_5-104-SAKDIENLIKSQSES	237	6.884829745	1.235	Dctl	9.154363	NA
IgG4	2665-320	GLY_M_5	104	SAKDIENLIKSQSES	GLY_M_5-104-SAKDIENLIKSQSES	1238	10.01520739	2.635	Dctl	11.6428	NA
IgE	2665-320	GLY_M_5	105	ENLIKSQSESYFVDA	GLY_M_5-105-ENLIKSQSESYFVDA	263	7.249625368	2.328	Dctl	10.487218	NA
IgG4	2665-320	GLY_M_5	105	ENLIKSQSESYFVDA	GLY_M_5-105-ENLIKSQSESYFVDA	870	9.436401383	2.277	Dctl	11.527636	NA
IgE	2665-320	GLY_M_5	106	SQSESYFVDAQPQQK	GLY_M_5-106-SQSESYFVDAQPQQK	230	6.847733747	1.606	Dctl	8.899582	NA
IgG4	2665-320	GLY_M_5	106	SQSESYFVDAQPQQK	GLY_M_5-106-SQSESYFVDAQPQQK	1215	10.01101899	2.836	Dctl	10.980642	NA
IgE	2665-320	GLY_M_5	107	YFVDAQPQQKEEGNK	GLY_M_5-107-YFVDAQPQQKEEGNK	250	7.141381579	2.29	Dctl	10.909106	NA
IgG4	2665-320	GLY_M_5	107	YFVDAQPQQKEEGNK	GLY_M_5-107-YFVDAQPQQKEEGNK	1100	9.854636273	2.9	Dctl	11.892899	NA
IgE	2665-320	GLY_M_5	108	QPQQKEEGNKGRKGP	GLY_M_5-108-QPQQKEEGNKGRKGP	231	6.860205364	1.5	Dctl	10.67491	NA
IgG4	2665-320	GLY_M_5	108	QPQQKEEGNKGRKGP	GLY_M_5-108-QPQQKEEGNKGRKGP	1441	10.26544045	2.772	Dctl	12.289478	NA
IgE	2665-320	GLY_M_5	109	EEGNKGRKGPLSSIL	GLY_M_5-109-EEGNKGRKGPLSSIL	259	7.171717122	1.719	Dctl	11.097622	NA
IgG4	2665-320	GLY_M_5	109	EEGNKGRKGPLSSIL	GLY_M_5-109-EEGNKGRKGPLSSIL	1048	9.64898851	1.932	Dctl	10.837861	NA
IgE	2665-320	GLY_M_5	110	GRKGPLSSILRAFY	GLY_M_5-110-GRKGPLSSILRAFY	142	5.29200827	0.328	Dctl	9.837351	NA
IgG4	2665-320	GLY_M_5	110	GRKGPLSSILRAFY	GLY_M_5-110-GRKGPLSSILRAFY	247	6.226747881	-0.025	Dctl	8.429475	NA
IgE	2665-320	JUG_R_1	1	AALLVALLFVANAAA	JUG_R_1-1-AALLVALLFVANAAA	138	4.122816864	0.029	Dctl	6.943306	NA
IgG4	2665-320	JUG_R_1	1	AALLVALLFVANAAA	JUG_R_1-1-AALLVALLFVANAAA	258	6.065899617	0.08	Dctl	6.818339	NA
IgE	2665-320	JUG_R_1	2	ALLFVANAAAFRTTI	JUG_R_1-2-ALLFVANAAAFRTTI	143	5.216415807	0.4	Dctl	7.171334	NA
IgG4	2665-320	JUG_R_1	2	ALLFVANAAAFRTTI	JUG_R_1-2-ALLFVANAAAFRTTI	261	6.567606409	0.131	Dctl	6.649397	NA
IgE	2665-320	JUG_R_1	3	ANAAAFRTTITTMEI	JUG_R_1-3-ANAAAFRTTITTMEI	284	7.419361817	1.659	Dctl	9.028144	NA
IgG4	2665-320	JUG_R_1	3	ANAAAFRTTITTMEI	JUG_R_1-3-ANAAAFRTTITTMEI	1528	10.3650659	3.687	Dctl	9.155606	NA
IgE	2665-320	JUG_R_1	4	FRTTITTMEIDEDID	JUG_R_1-4-FRTTITTMEIDEDID	241	7.057222677	1.63	Dctl	9.460809	NA
IgG4	2665-320	JUG_R_1	4	FRTTITTMEIDEDID	JUG_R_1-4-FRTTITTMEIDEDID	1400	10.22743669	3.326	Dctl	11.196538	NA
IgE	2665-320	JUG_R_1	5	TTMEIDEDIDNPRRR	JUG_R_1-5-TTMEIDEDIDNPRRR	142	5.095040934	0.242	Dctl	8.278217	NA
IgG4	2665-320	JUG_R_1	5	TTMEIDEDIDNPRRR	JUG_R_1-5-TTMEIDEDIDNPRRR	758	9.191925388	2.288	Dctl	9.141775	NA
IgE	2665-320	JUG_R_1	6	DEDIDNPRRRGEGCR	JUG_R_1-6-DEDIDNPRRRGEGCR	146	5.052205422	0.389	Dctl	8.167742	NA
IgG4	2665-320	JUG_R_1	6	DEDIDNPRRRGEGCR	JUG_R_1-6-DEDIDNPRRRGEGCR	1264	10.13037883	4.023	Dctl	10.71111	NA
IgE	2665-320	JUG_R_1	7	NPRRRGEGCREQIQR	JUG_R_1-7-NPRRRGEGCREQIQR	356	8.006628969	3.246	Dctl	11.372074	NA
IgG4	2665-320	JUG_R_1	7	NPRRRGEGCREQIQR	JUG_R_1-7-NPRRRGEGCREQIQR	910	9.527185761	1.614	Dctl	10.51741	NA
IgE	2665-320	JUG_R_1	8	GEGCREQIQRQQNLN	JUG_R_1-8-GEGCREQIQRQQNLN	137	4.599418304	0.156	Dctl	8.245377	NA
IgG4	2665-320	JUG_R_1	8	GEGCREQIQRQQNLN	JUG_R_1-8-GEGCREQIQRQQNLN	832	9.363808492	1.759	Dctl	9.090843	NA
IgE	2665-320	JUG_R_1	9	EQIQRQQNLNHCQYY	JUG_R_1-9-EQIQRQQNLNHCQYY	113	4.122816864	0.046	Dctl	9.751139	NA
IgG4	2665-320	JUG_R_1	9	EQIQRQQNLNHCQYY	JUG_R_1-9-EQIQRQQNLNHCQYY	246	6.752896825	0.15	Dctl	9.179453	NA
IgE	2665-320	JUG_R_1	10	QQNLNHCQYYLRQQS	JUG_R_1-10-QQNLNHCQYYLRQQS	275	7.314506103	1.47	Dctl	11.431608	NA
IgG4	2665-320	JUG_R_1	10	QQNLNHCQYYLRQQS	JUG_R_1-10-QQNLNHCQYYLRQQS	1057	9.74458333	2.585	Dctl	11.645054	NA
IgE	2665-320	JUG_R_1	11	HCQYYLRQQSRSGGY	JUG_R_1-11-HCQYYLRQQSRSGGY	521	8.680109781	5.531	Dctl	13.328741	NA
IgG4	2665-320	JUG_R_1	11	HCQYYLRQQSRSGGY	JUG_R_1-11-HCQYYLRQQSRSGGY	1126	9.953979644	2.849	Dctl	11.57155	NA
IgE	2665-320	JUG_R_1	12	LRQQSRSGGYDEDNQ	JUG_R_1-12-LRQQSRSGGYDEDNQ	139	4.765055929	0.309	Dctl	7.605562	NA
IgG4	2665-320	JUG_R_1	12	LRQQSRSGGYDEDNQ	JUG_R_1-12-LRQQSRSGGYDEDNQ	1349	10.17099039	3.706	Dctl	10.445947	NA
IgE	2665-320	JUG_R_1	13	RSGGYDEDNQRQHFR	JUG_R_1-13-RSGGYDEDNQRQHFR	118	4.299085081	0.161	Dctl	9.042026	NA
IgG4	2665-320	JUG_R_1	13	RSGGYDEDNQRQHFR	JUG_R_1-13-RSGGYDEDNQRQHFR	1109	9.78929078	2.583	Dctl	11.32919	NA
IgE	2665-320	JUG_R_1	14	DEDNQRQHFRQCCQQ	JUG_R_1-14-DEDNQRQHFRQCCQQ	178	6.048301335	0.896	Dctl	9.734823	NA
IgG4	2665-320	JUG_R_1	14	DEDNQRQHFRQCCQQ	JUG_R_1-14-DEDNQRQHFRQCCQQ	1049	9.790920298	2.65	Dctl	10.895275	NA
IgE	2665-320	JUG_R_1	15	RQHFRQCCQQLSQMD	JUG_R_1-15-RQHFRQCCQQLSQMD	171	6.153379525	0.781	Dctl	10.010351	NA
IgG4	2665-320	JUG_R_1	15	RQHFRQCCQQLSQMD	JUG_R_1-15-RQHFRQCCQQLSQMD	2666	11.28531611	6.124	Dctl	12.80475	NA
IgE	2665-320	JUG_R_1	16	QCCQQLSQMDEQCQC	JUG_R_1-16-QCCQQLSQMDEQCQC	207	6.47863193	0.405	Dctl	10.02282	NA
IgG4	2665-320	JUG_R_1	16	QCCQQLSQMDEQCQC	JUG_R_1-16-QCCQQLSQMDEQCQC	1349	10.13551824	3.019	Dctl	11.230956	NA
IgE	2665-320	JUG_R_1	17	LSQMDEQCQCEGLRQ	JUG_R_1-17-LSQMDEQCQCEGLRQ	136	4.86702323	0.349	Dctl	8.269674	NA
IgG4	2665-320	JUG_R_1	17	LSQMDEQCQCEGLRQ	JUG_R_1-17-LSQMDEQCQCEGLRQ	1134	9.894591992	3.252	Dctl	9.644376	NA
IgE	2665-320	JUG_R_1	18	EQCQCEGLRQVVRRQ	JUG_R_1-18-EQCQCEGLRQVVRRQ	435	8.327233705	4	Dctl	11.334637	NA
IgG4	2665-320	JUG_R_1	18	EQCQCEGLRQVVRRQ	JUG_R_1-18-EQCQCEGLRQVVRRQ	4259	11.97651079	8.254	Dctl	13.612015	NA
IgE	2665-320	JUG_R_1	19	EGLRQVVRRQQQQQG	JUG_R_1-19-EGLRQVVRRQQQQQG	155	5.560072582	0.638	Dctl	8.199939	NA
IgG4	2665-320	JUG_R_1	19	EGLRQVVRRQQQQQG	JUG_R_1-19-EGLRQVVRRQQQQQG	835	9.425952341	1.89	Dctl	10.677702	NA
IgE	2665-320	JUG_R_1	20	VVRRQQQQQGLRGEE	JUG_R_1-20-VVRRQQQQQGLRGEE	189	6.462363022	1.236	Dctl	8.305266	NA
IgG4	2665-320	JUG_R_1	20	VVRRQQQQQGLRGEE	JUG_R_1-20-VVRRQQQQQGLRGEE	843	9.440559901	2.177	Dctl	10.719203	NA
IgE	2665-320	JUG_R_1	21	QQQQGLRGEEMEEMV	JUG_R_1-21-QQQQGLRGEEMEEMV	257	7.37659417	2.265	Dctl	8.241926	NA
IgG4	2665-320	JUG_R_1	21	QQQQGLRGEEMEEMV	JUG_R_1-21-QQQQGLRGEEMEEMV	1087	9.899131861	2.876	Dctl	11.93189	NA
IgE	2665-320	JUG_R_1	22	LRGEEMEEMVQSARD	JUG_R_1-22-LRGEEMEEMVQSARD	377	8.001008342	1.029	Dctl	10.202872	NA
IgG4	2665-320	JUG_R_1	22	LRGEEMEEMVQSARD	JUG_R_1-22-LRGEEMEEMVQSARD	4437	12.04605002	8.03	Dctl	12.929808	NA
IgE	2665-320	JUG_R_1	23	MEEMVQSARDLPNEC	JUG_R_1-23-MEEMVQSARDLPNEC	309	7.71547464	3.311	Dctl	11.518163	NA
IgG4	2665-320	JUG_R_1	23	MEEMVQSARDLPNEC	JUG_R_1-23-MEEMVQSARDLPNEC	3103	11.53228337	8.666	Dctl	13.518874	NA
IgE	2665-320	JUG_R_1	24	QSARDLPNECGISSQ	JUG_R_1-24-QSARDLPNECGISSQ	200	6.557333322	1.07	Dctl	9.860514	NA
IgG4	2665-320	JUG_R_1	24	QSARDLPNECGISSQ	JUG_R_1-24-QSARDLPNECGISSQ	1251	10.09520056	3.362	Dctl	11.476437	NA
IgE	2665-320	JUG_R_1	25	LPNECGISSQRCEIR	JUG_R_1-25-LPNECGISSQRCEIR	951	9.746814902	12.111	Dctl	12.949997	NA
IgG4	2665-320	JUG_R_1	25	LPNECGISSQRCEIR	JUG_R_1-25-LPNECGISSQRCEIR	1807	10.71325851	4.796	Dctl	12.690839	NA
IgE	2665-320	JUG_R_1	26	GISSQRCEIRRSWF	JUG_R_1-26-GISSQRCEIRRSWF	218	6.617342397	1.194	Dctl	10.875178	NA
IgG4	2665-320	JUG_R_1	26	GISSQRCEIRRSWF	JUG_R_1-26-GISSQRCEIRRSWF	287	7.188351773	0.34	Dctl	8.878405	NA
IgE	2665-320	JUG_R_2	1	RGRDDDDEENPRDPR	JUG_R_2-1-RGRDDDDEENPRDPR	116	4.599418304	0.167	Dctl	8.992168	NA
IgG4	2665-320	JUG_R_2	1	RGRDDDDEENPRDPR	JUG_R_2-1-RGRDDDDEENPRDPR	896	9.473403444	1.841	Dctl	10.839098	NA
IgE	2665-320	JUG_R_2	2	DDEENPRDPREQYRQ	JUG_R_2-2-DDEENPRDPREQYRQ	160	5.177080672	0.31	Dctl	8.366384	NA
IgG4	2665-320	JUG_R_2	2	DDEENPRDPREQYRQ	JUG_R_2-2-DDEENPRDPREQYRQ	1359	9.967011541	2.247	Dctl	10.777614	NA
IgE	2665-320	JUG_R_2	3	PRDPREQYRQCQEYC	JUG_R_2-3-PRDPREQYRQCQEYC	308	7.659489262	2.914	Dctl	11.67309	NA
IgG4	2665-320	JUG_R_2	3	PRDPREQYRQCQEYC	JUG_R_2-3-PRDPREQYRQCQEYC	1504	10.36943489	3.956	Dctl	12.485667	NA
IgE	2665-320	JUG_R_2	4	EQYRQCQEYCRRQGQ	JUG_R_2-4-EQYRQCQEYCRRQGQ	195	6.47863193	0.969	Dctl	9.906454	NA
IgG4	2665-320	JUG_R_2	4	EQYRQCQEYCRRQGQ	JUG_R_2-4-EQYRQCQEYCRRQGQ	1097	9.737840578	1.838	Dctl	11.04449	NA
IgE	2665-320	JUG_R_2	5	CQEYCRRQGQGQRQQ	JUG_R_2-5-CQEYCRRQGQGQRQQ	218	6.783705313	1.309	Dctl	9.905667	NA
IgG4	2665-320	JUG_R_2	5	CQEYCRRQGQGQRQQ	JUG_R_2-5-CQEYCRRQGQGQRQQ	973	9.680976613	2.711	Dctl	11.420285	NA
IgE	2665-320	JUG_R_2	6	RRQGQGQRQQQQCQI	JUG_R_2-6-RRQGQGQRQQQQCQI	330	7.729137987	2.854	Dctl	8.783431	NA
IgG4	2665-320	JUG_R_2	6	RRQGQGQRQQQQCQI	JUG_R_2-6-RRQGQGQRQQQQCQI	780	9.134043855	2.162	Dctl	8.281198	NA
IgE	2665-320	JUG_R_2	7	GQRQQQQCQIRCEER	JUG_R_2-7-GQRQQQQCQIRCEER	724	9.267205677	7.232	Dctl	12.821254	NA
IgG4	2665-320	JUG_R_2	7	GQRQQQQCQIRCEER	JUG_R_2-7-GQRQQQQCQIRCEER	997	9.684487458	2.752	Dctl	11.238303	NA
IgE	2665-320	JUG_R_2	8	QQCQIRCEERLEEDQ	JUG_R_2-8-QQCQIRCEERLEEDQ	275	7.268462358	1.8	Dctl	9.099983	NA
IgG4	2665-320	JUG_R_2	8	QQCQIRCEERLEEDQ	JUG_R_2-8-QQCQIRCEERLEEDQ	1283	9.863955529	1.855	Dctl	10.927986	NA
IgE	2665-320	JUG_R_2	9	RCEERLEEDQRSQEE	JUG_R_2-9-RCEERLEEDQRSQEE	302	7.540546454	2.676	Dctl	10.718025	NA
IgG4	2665-320	JUG_R_2	9	RCEERLEEDQRSQEE	JUG_R_2-9-RCEERLEEDQRSQEE	1384	10.29789185	2.6	Dctl	11.70448	NA
IgE	2665-320	JUG_R_2	10	LEEDQRSQEERERRR	JUG_R_2-10-LEEDQRSQEERERRR	190	5.911187952	0.836	Dctl	8.510626	NA
IgG4	2665-320	JUG_R_2	10	LEEDQRSQEERERRR	JUG_R_2-10-LEEDQRSQEERERRR	925	9.308000004	1.551	Dctl	8.875548	NA
IgE	2665-320	JUG_R_2	11	RSQEERERRRGRDVD	JUG_R_2-11-RSQEERERRRGRDVD	130	4.711523919	0.178	Dctl	9.834698	NA
IgG4	2665-320	JUG_R_2	11	RSQEERERRRGRDVD	JUG_R_2-11-RSQEERERRRGRDVD	1216	10.03871468	3.123	Dctl	10.636789	NA
IgE	2665-320	JUG_R_2	12	RERRRGRDVDDQNPR	JUG_R_2-12-RERRRGRDVDDQNPR	151	5.052205422	0.279	Dctl	8.500285	NA
IgG4	2665-320	JUG_R_2	12	RERRRGRDVDDQNPR	JUG_R_2-12-RERRRGRDVDDQNPR	1121	9.827900032	2.227	Dctl	9.656971	NA
IgE	2665-320	JUG_R_2	13	GRDVDDQNPRDPEQR	JUG_R_2-13-GRDVDDQNPRDPEQR	140	4.765055929	0.197	Dctl	8.763993	NA
IgG4	2665-320	JUG_R_2	13	GRDVDDQNPRDPEQR	JUG_R_2-13-GRDVDDQNPRDPEQR	447	8.370037964	1.13	Dctl	10.225404	NA
IgE	2665-320	JUG_R_2	14	DQNPRDPEQRYEQCQ	JUG_R_2-14-DQNPRDPEQRYEQCQ	135	4.179915242	0.053	Dctl	8.149392	NA
IgG4	2665-320	JUG_R_2	14	DQNPRDPEQRYEQCQ	JUG_R_2-14-DQNPRDPEQRYEQCQ	945	9.525229169	2	Dctl	10.196221	NA
IgE	2665-320	JUG_R_2	15	DPEQRYEQCQQQCER	JUG_R_2-15-DPEQRYEQCQQQCER	127	4.359973019	0.18	Dctl	7.930597	NA
IgG4	2665-320	JUG_R_2	15	DPEQRYEQCQQQCER	JUG_R_2-15-DPEQRYEQCQQQCER	547	8.689477497	1.157	Dctl	9.541965	NA
IgE	2665-320	JUG_R_2	16	YEQCQQQCERQRRGQ	JUG_R_2-16-YEQCQQQCERQRRGQ	149	4.765055929	0.191	Dctl	8.776328	NA
IgG4	2665-320	JUG_R_2	16	YEQCQQQCERQRRGQ	JUG_R_2-16-YEQCQQQCERQRRGQ	981	9.423853421	2.021	Dctl	10.050175	NA
IgE	2665-320	JUG_R_2	17	QQCERQRRGQEQTLC	JUG_R_2-17-QQCERQRRGQEQTLC	207	6.796740351	1.468	Dctl	10.321915	NA
IgG4	2665-320	JUG_R_2	17	QQCERQRRGQEQTLC	JUG_R_2-17-QQCERQRRGQEQTLC	1345	10.25485269	3.394	Dctl	12.007287	NA
IgE	2665-320	JUG_R_2	18	QRRGQEQTLCRRRCE	JUG_R_2-18-QRRGQEQTLCRRRCE	289	7.548274686	2.774	Dctl	10.744108	NA
IgG4	2665-320	JUG_R_2	18	QRRGQEQTLCRRRCE	JUG_R_2-18-QRRGQEQTLCRRRCE	4424	12.02300961	9.806	Dctl	13.351094	NA
IgE	2665-320	JUG_R_2	19	EQTLCRRRCEQRRQQ	JUG_R_2-19-EQTLCRRRCEQRRQQ	167	6.17350702	0.676	Dctl	8.790454	NA
IgG4	2665-320	JUG_R_2	19	EQTLCRRRCEQRRQQ	JUG_R_2-19-EQTLCRRRCEQRRQQ	900	9.540808107	2.421	Dctl	10.664773	NA
IgE	2665-320	JUG_R_2	20	RRRCEQRRQQEERER	JUG_R_2-20-RRRCEQRRQQEERER	130	4.068080674	0.029	Dctl	8.167062	NA
IgG4	2665-320	JUG_R_2	20	RRRCEQRRQQEERER	JUG_R_2-20-RRRCEQRRQQEERER	891	9.394143317	1.956	Dctl	10.555583	NA
IgE	2665-320	JUG_R_2	21	QRRQQEERERQRGRD	JUG_R_2-21-QRRQQEERERQRGRD	141	4.765055929	0.2	Dctl	8.40311	NA
IgG4	2665-320	JUG_R_2	21	QRRQQEERERQRGRD	JUG_R_2-21-QRRQQEERERQRGRD	1052	9.779474833	3.919	Dctl	11.104618	NA
IgE	2665-320	JUG_R_2	22	EERERQRGRDRQDPQ	JUG_R_2-22-EERERQRGRDRQDPQ	149	4.541058119	0.215	Dctl	8.354004	NA
IgG4	2665-320	JUG_R_2	22	EERERQRGRDRQDPQ	JUG_R_2-22-EERERQRGRDRQDPQ	1650	10.45208783	2.861	Dctl	11.256863	NA
IgE	2665-320	JUG_R_2	23	QRGRDRQDPQQQYHR	JUG_R_2-23-QRGRDRQDPQQQYHR	197	6.510629499	1.667	Dctl	10.326569	NA
IgG4	2665-320	JUG_R_2	23	QRGRDRQDPQQQYHR	JUG_R_2-23-QRGRDRQDPQQQYHR	1007	9.700181381	2.574	Dctl	10.347589	NA
IgE	2665-320	JUG_R_2	24	RQDPQQQYHRCQRRC	JUG_R_2-24-RQDPQQQYHRCQRRC	146	4.86702323	0.324	Dctl	9.317708	NA
IgG4	2665-320	JUG_R_2	24	RQDPQQQYHRCQRRC	JUG_R_2-24-RQDPQQQYHRCQRRC	1400	10.18964054	3.148	Dctl	11.225988	NA
IgE	2665-320	JUG_R_2	25	QQYHRCQRRCQIQEQ	JUG_R_2-25-QQYHRCQRRCQIQEQ	147	5.560072582	0.73	Dctl	9.8213	NA
IgG4	2665-320	JUG_R_2	25	QQYHRCQRRCQIQEQ	JUG_R_2-25-QQYHRCQRRCQIQEQ	719	9.184506022	1.472	Dctl	10.776274	NA
IgE	2665-320	JUG_R_2	26	CQRRCQIQEQSPERQ	JUG_R_2-26-CQRRCQIQEQSPERQ	185	6.288709013	0.224	Dctl	10.026845	NA
IgG4	2665-320	JUG_R_2	26	CQRRCQIQEQSPERQ	JUG_R_2-26-CQRRCQIQEQSPERQ	617	8.717165841	0.79	Dctl	9.344585	NA
IgE	2665-320	JUG_R_2	27	QIQEQSPERQRQCQQ	JUG_R_2-27-QIQEQSPERQRQCQQ	187	6.212938689	1.094	Dctl	8.905005	NA
IgG4	2665-320	JUG_R_2	27	QIQEQSPERQRQCQQ	JUG_R_2-27-QIQEQSPERQRQCQQ	818	9.271115224	1.863	Dctl	10.749453	NA
IgE	2665-320	JUG_R_2	28	SPERQRQCQQRCERQ	JUG_R_2-28-SPERQRQCQQRCERQ	113	4.068080674	0	Dctl	7.440739	NA
IgG4	2665-320	JUG_R_2	28	SPERQRQCQQRCERQ	JUG_R_2-28-SPERQRQCQQRCERQ	219	6.440552949	0.006	Dctl	6.215169	NA
IgE	2665-320	JUG_R_2	29	RQCQQRCERQYKEQQ	JUG_R_2-29-RQCQQRCERQYKEQQ	127	4.122816864	0.071	Dctl	7.861475	NA
IgG4	2665-320	JUG_R_2	29	RQCQQRCERQYKEQQ	JUG_R_2-29-RQCQQRCERQYKEQQ	769	9.196850519	1.73	Dctl	10.179263	NA
IgE	2665-320	JUG_R_2	30	RCERQYKEQQGRERG	JUG_R_2-30-RCERQYKEQQGRERG	111	4.068080674	-0.054	Dctl	8.809186	NA
IgG4	2665-320	JUG_R_2	30	RCERQYKEQQGRERG	JUG_R_2-30-RCERQYKEQQGRERG	245	6.712198655	0.105	Dctl	8.566593	NA
IgE	2665-320	JUG_R_2	31	YKEQQGRERGPEASP	JUG_R_2-31-YKEQQGRERGPEASP	138	5.008064044	0.273	Dctl	9.429806	NA
IgG4	2665-320	JUG_R_2	31	YKEQQGRERGPEASP	JUG_R_2-31-YKEQQGRERGPEASP	1045	9.722553169	2.278	Dctl	10.845876	NA
IgE	2665-320	JUG_R_2	32	GRERGPEASPRRESR	JUG_R_2-32-GRERGPEASPRRESR	164	5.811958743	0.557	Dctl	9.436884	NA
IgG4	2665-320	JUG_R_2	32	GRERGPEASPRRESR	JUG_R_2-32-GRERGPEASPRRESR	760	9.294278484	2.277	Dctl	10.091585	NA
IgE	2665-320	JUG_R_2	33	PEASPRRESRGREEE	JUG_R_2-33-PEASPRRESRGREEE	177	6.004029146	0.851	Dctl	8.991021	NA
IgG4	2665-320	JUG_R_2	33	PEASPRRESRGREEE	JUG_R_2-33-PEASPRRESRGREEE	1056	9.767937839	2.374	Dctl	10.646304	NA
IgE	2665-320	JUG_R_2	34	RRESRGREEEQQRHN	JUG_R_2-34-RRESRGREEEQQRHN	167	6.132967248	0.192	Dctl	9.593492	NA
IgG4	2665-320	JUG_R_2	34	RRESRGREEEQQRHN	JUG_R_2-34-RRESRGREEEQQRHN	1219	10.09123838	3.225	Dctl	10.983252	NA
IgE	2665-320	JUG_R_2	35	GREEEQQRHNPYYFH	JUG_R_2-35-GREEEQQRHNPYYFH	231	6.809658669	1.274	Dctl	11.14735	NA
IgG4	2665-320	JUG_R_2	35	GREEEQQRHNPYYFH	JUG_R_2-35-GREEEQQRHNPYYFH	934	9.582802536	2.009	Dctl	11.016399	NA
IgE	2665-320	JUG_R_2	36	QQRHNPYYFHSQSIR	JUG_R_2-36-QQRHNPYYFHSQSIR	264	7.296264562	1.949	Dctl	10.930669	NA
IgG4	2665-320	JUG_R_2	36	QQRHNPYYFHSQSIR	JUG_R_2-36-QQRHNPYYFHSQSIR	642	8.803650142	1.129	Dctl	9.17364	NA
IgE	2665-320	JUG_R_2	37	PYYFHSQSIRSRHES	JUG_R_2-37-PYYFHSQSIRSRHES	305	7.563608052	2.347	Dctl	11.75454	NA
[truncated: 135,081 more rows]
