# Supplementary material for: Linear and conformational epitopes of vicilin-buried peptides as a model for improved nut allergy diagnostics
Source: Front Allergy. 2025 Sep 22;6:1648262. doi: 10.3389/falgy.2025.1648262 (PMC12497738; doi:10.3389/falgy.2025.1648262)
Supplement: Supplementary file 3 [file Supplementaryfile1.zip › data/mixed_models.R]

###
#   Mixed effects models for peptide microarrays
#   
#   Maintainer: Ian M Rambo
#   2025 Ian M Rambo
#   ian.rambo@usda.gov
###
#   Thirteen... that's a mighty unlucky number... for somebody!
###


### Purpose: linear mixed effects models and figures for 
### Swientoniewski et al. 2025, Frontiers in Allergy
### Linear and conformational epitopes of vicilin-buried peptides
### as a model for improved nut allergy diagnostics

library(tidyverse)
library(lme4)
library(lmerTest)
library(emmeans)
library(multcomp)
library(easystats)
library(here)
library(pwr)
library(caTools)
library(car)
library(quantmod)
library(MASS)
library(corrplot)
library(numDeriv)
library(ggpubr)
library(LambertW)
library(stringi)
library(docxtractr)
library(janitor)
library(extrafont)
library(gridExtra)

set.seed(42)
#--------------------------------------------------------------------------
zscore_modified <- function(x){
  ### Modified Z score using IBM method ###
  deviation = x - median(x)
  mad_ = mad(x)
  if(mad_ == 0){
    print("mad equal to 0, using mean absolute deviation")
    z = deviation / (1.253314 * mad(x, center = mean(x)))
    #z = x - mean(x)/sd(x)
    
  }
  else{
    z = deviation/(1.486 * mad_)
  }
  return(z)
}
#--------------------------------------------------------------------------
### Load fonts for figures
### Set import_fonts to FALSE to avoid potentially long load times
import_fonts <- FALSE

# Define preferred fonts in order of priority
preferred_fonts <- c("Arial", "Helvetica", "Liberation Sans", "sans")

# Detect operating system
os_type <- .Platform$OS.type
device_type <- ifelse(os_type == "windows", "win", "pdf")

# Load fonts if requested
if (import_fonts) {
  if (!file.exists(file.path(path.expand("~"), ".extrafontmap"))) {
    font_import(prompt = FALSE)
  }
  loadfonts(device = device_type)
}

# Select the first available font from the preferred list
available_fonts <- fonts()
journal_font <- preferred_fonts[which(preferred_fonts %in% available_fonts)][1]

# Fallback to "sans" if none of the preferred fonts are available
if (is.na(journal_font)) {
  journal_font <- "sans"
  warning("No preferred fonts found. Falling back to 'sans'.")
} else {
  message(paste("Using font:", journal_font))
}

#--------------------------------------------------------------------------
# Customize visual elements for pwpp plot:
# - segment: line style for connecting comparisons
# - point: size and transparency of plotted points
# - label: font size for text annotations
pwpp_aes <- list(
  segment = list(linetype = "solid", size = 2, alpha = 0.8),
  point   = list(size = 8, alpha = 1),
  label   = list(size = 9)
)

# Define a colorblind-safe palette for categorical groups:
# Includes sky blue, orange, magenta-pink, and black
safe_colorblind_palette <- c("#56B4E9", "#D55E00", "#CC79A7", "black")

# Theme for pwpp plots: adjusts text size, orientation, and margins
pwpp_theme <- theme(
  strip.text.x   = element_text(size = 22),
  axis.text.x    = element_text(angle = 90, vjust = 0.5, hjust = 1, size = 22, color = "black"),
  axis.text.y    = element_text(size = 22, face = "bold", color = "black"),
  axis.title.x   = element_text(margin = margin(t = 15), size = 30),
  axis.title.y   = element_text(margin = margin(r = 15), size = 30),
  plot.title     = element_text(size = 30),
  text           = element_text(family = journal_font)
)

# Theme for comparison plots: similar styling with vertical facet labels
comparison_plot_theme <- theme(
  strip.text.y   = element_text(size = 22, family = journal_font),
  axis.text.x    = element_text(size = 22, color = "black", family = journal_font),
  axis.text.y    = element_text(size = 22, face = "bold", color = "black", family = journal_font),
  axis.title.x   = element_text(margin = margin(t = 15), size = 30, family = journal_font),
  axis.title.y   = element_text(margin = margin(r = 15), size = 30, family = journal_font),
  plot.title     = element_text(size = 30, family = journal_font),
  text           = element_text(family = journal_font)
)

# Expression labels for x-axis in p-value plots
fdr_xlab <- expression(paste("FDR-adjusted ", italic("p"), "-value"))
sidak_xlab <- expression(paste("Šidák-adjusted ", italic("p"), "-value"))

#--------------------------------------------------------------------------
### Import Data - 1 - Peptide Microarray

# Load preprocessed microarray data
d04_file_path <- here("d04_VBP_microarray_normalized_version06.csv")


d04_df <- read.csv(d04_file_path,
                     header = TRUE) %>%
  mutate(peptide_number = factor(peptide_number, levels = seq(1, max(peptide_number)))) %>%
  as_tibble()

# Assign "Controls" label to designated control group (Dreskin Control Sera)
d04_df$allergic_status[which(d04_df$sera_id == "Dctl")] <- "Controls"

# Rochester regional samples only - add allergic status and tidy
rr <- d04_df %>% filter(grepl("^RR", sera_id)) %>%
  mutate(sera_id = case_when(grepl("^RR-*", sera_id) ~ gsub("^RR-*", "", sera_id) %>%
                               as.numeric(.) %>%
                               as.character(.) %>%
                               gsub("^", "RR", .))) %>%
  dplyr::select(-allergic_status) %>%
  left_join(rr_meta %>% dplyr::select(sera_id, allergic_status), by = "sera_id") %>%
  filter(!is.na(allergic_status))

# Add Rochester Regional volunteers
d04_df <- d04_df %>% filter(!grepl("^RR", sera_id)) %>% rbind(., rr)


# Define start/end positions for peptide regions across proteins
pep_start           <- c("1", "1", "13", "22")
pep_end             <- c("17", "12", "21", "34")
proteins_for_model  <- c("ARA_H_1", "JUG_R_2", "JUG_R_2", "JUG_R_2")
VBP.Region          <- c("AH1.1", "JR2.1", "JR2.2", "JR2.3")

# Create lookup table for region definitions
leader_seqs <- data.frame(proteins_for_model, VBP.Region, pep_start, pep_end)

# Initialize empty dataframe to store region-specific subsets
d04_leader_seq <- data.frame()

# Loop through each defined region and extract matching peptides
for (i in seq_len(nrow(leader_seqs))) {
  df_temp <- d04_df %>%
    filter(protein == leader_seqs$proteins_for_model[i],
           peptide_number %in% seq(leader_seqs$pep_start[i], leader_seqs$pep_end[i]))
  
  df_temp$VBP.Region <- leader_seqs$VBP.Region[i]
  d04_leader_seq <- rbind(d04_leader_seq, df_temp)
}

# Finalize region-specific dataset:
# - Gaussianize intensity values
# - Standardize allergic status labels
# - Order allergic_status factor for plotting
d04_leader_seq <- d04_leader_seq %>%
  as_tibble() %>%
  ungroup() %>%
  distinct() %>%
  group_by(VBP.Region) %>%
  mutate(
    intensity_gaussian = Gaussianize(intensity, type = "s", method = "IGMM"),
    allergic_status = case_when(
      grepl("&", allergic_status) ~ "PWA",
      .default = allergic_status
    )
  ) %>%
  ungroup()

# Set custom order for allergic_status levels
d04_leader_seq$allergic_status <- ordered(
  d04_leader_seq$allergic_status,
  rev(c("WNA", "PNA", "PWA", "Controls"))
)


#=============================================================================
# Box and Whisker Plots
d04_leader_seq %>% ggplot(aes(x = allergic_status, y = intensity)) +
  facet_grid(~protein) +
  geom_boxplot()

d04_leader_seq %>% ggplot(aes(x = peptide_number, y = intensity, fill = type)) +
  facet_wrap(~protein+allergic_status) +
  geom_boxplot()

# Split into regions
d04_leader_seq %>% ggplot(aes(x = peptide_number, y = intensity)) +
  facet_wrap(~VBP.Region+allergic_status) +
  geom_boxplot()

#-----------------------------------------------------------------------------
#ELISA box and whisker
ci_elisa %>%
  ggplot(aes(x = binding_target, y = mean_ige_binding)) +
  facet_grid(~protein_coat+allergic_status) +
  geom_boxplot() +
  theme(axis.text.x = element_text(angle = 90, vjust = 0.2, hjust=0, size = 8))

ci_elisa %>% filter(allergic_status == "PN ALLERGIC") %>%
  ggplot(aes(x = CxT, y = ige_binding)) +
  geom_boxplot() +
  theme(axis.text.x = element_text(angle = 90, vjust = 0.2, hjust=0, size = 8))
  

ci_elisa %>% ggplot(aes(x = ige_binding)) +
  facet_grid(~CxT+allergic_status) +
  geom_histogram() 
#=============================================================================
### Global LMM reporting settings

# plots to create in performance::check_model() for linear mixed models
model_tocheck <- c("qq", "normality", "linearity", "homogeneity",
                   "outliers", "reqq", "pp_check", "binned_residuals")


# Set method for p-value adjustment in pairwise contrasts
contrast_adjust <- "fdr"


#=============================================================================
# MODEL 1: VBP Region linear mixed model

# Visualize IgE intensity distribution across peptide regions and allergic statuses
d04_leader_seq %>%
  mutate(intensity_zscore = zscore_modified(intensity)) %>%  # Apply custom z-score transformation
  filter(type == "IgE") %>%  # Focus analysis on IgE measurements
  ggplot(aes(x = intensity_gaussian, fill = type)) +  # Plot density of Gaussian-transformed intensity
  geom_density(alpha = 0.3) +  # Add semi-transparent density curves
  facet_wrap(~VBP.Region + allergic_status) +  # Facet by peptide region and allergy status
  theme_bw()  # Use clean black-and-white theme

# Fit linear mixed-effects model to assess interaction between peptide region and allergy status
lmm_allergy_region <- lme4::lmer(
  intensity_gaussian ~ VBP.Region * allergic_status + 
    (1 | chip_number) + 
    (1 | peptide_number:VBP.Region),
  data = d04_leader_seq %>% filter(type == "IgE")
)

# Check for multicollinearity using variance inflation factors
lmm_region_vif <- car::vif(lmm_allergy_region)
lmm_region_vif  # Display VIF results

# Perform diagnostic checks on model assumptions
performance::check_model(lmm_allergy_region, check = model_tocheck)

# Display model summary statistics
summary(lmm_allergy_region)

# Compute estimated marginal means (EMMs) for allergic status within each peptide region
allergy_region_emm <- emmeans::emmeans(lmm_allergy_region, ~ allergic_status | VBP.Region)

# Perform pairwise contrasts between allergic statuses with FDR correction
allergy_region_emm_fdr <- rbind(
  emmeans::contrast(allergy_region_emm, method = "pairwise", adjust = contrast_adjust)
)

# Display EMM summary
summary(allergy_region_emm)

# Filter significant pairwise comparisons (p < 0.05)
allergy_region_emm_fdr %>%
  as.data.frame() %>%
  filter(p.value < 0.05)

# Generate pairwise comparison matrix with adjusted p-values
pairs(allergy_region_emm, adjust = contrast_adjust)

# Create p-value plot for pairwise comparisons across allergic statuses
regional_pwpp <- pwpp(
  allergy_region_emm,
  aes = pwpp_aes,
  adjust = contrast_adjust,
  by = "allergic_status",
  type = "contrast",
  sort = FALSE
) +
  theme_bw() +
  pwpp_theme +
  ylab("") +
  xlab(pwpp_xlab) +
  ggtitle("Linear Peptide Regions Corresponding to ciELISA") +
  scale_color_manual(values = c("#667173", "#56B4E9", "#D55E00", "#CC79A7")) +
  geom_vline(xintercept = 0.05, linetype = "dashed", color = "black", linewidth = 0.8, alpha = 0.7) +
  geom_vline(xintercept = 0.01, linetype = "dashed", color = "purple", linewidth = 0.8, alpha = 0.7) +
  geom_vline(xintercept = 0.001, linetype = "dashed", color = "forestgreen", linewidth = 0.8, alpha = 0.7)

# Render the p-value plot (only visible in interactive environments like RStudio)
regional_pwpp

# Convert pairwise contrast results to tibble for downstream analysis or export
region_emm_contrast_tibble <- as_tibble(
  emmeans::contrast(allergy_region_emm, method = "pairwise", adjust = contrast_adjust)
)

#=============================================================================
### Model 2: Linear mixed models for Competitive Inhibition ELISA 

# Coat-target combinations with data present for all patients
shared_coat_targets <- ci_elisa %>% dplyr::select(CxT, sera_id) %>%
  group_by(CxT) %>%
  filter(n_distinct(sera_id) == n_distinct(ci_elisa$sera_id)) %>% 
  pull(CxT) %>%
  unique(.)

rr_ref <- rr %>% mutate(sera_id = case_when(sera_id == "RR4" ~ "RR04", TRUE ~ sera_id)) %>%
  dplyr::select(sera_id, allergic_status) %>%
  distinct()
  
ci_elisa_model_data <- ci_elisa %>% 
  ungroup() %>%
  filter(grepl("x100 ng", CxT)) %>%
  dplyr::select(-ige_binding, -no_coat) %>%
  distinct() %>%
  dplyr::select(sera_id, allergic_status, CxT, mean_ige_binding,
                log2_mean_ige_binding, ige_zscore, ige_log2_zscore) %>%
  mutate(CxT = trimws(as.character(CxT) %>% as.factor(.))) %>%
  group_by(CxT) %>%
  #gaussianize data per coat x target combination
  mutate(mean_ige_gaussian = c(LambertW::Gaussianize(mean_ige_binding, method = "IGMM", type = "s"))) %>%
  ungroup() %>% 
  mutate(across(sera_id:CxT, factor)) %>%
  left_join(rr %>% dplyr::select(sera_id, allergic_status) %>% distinct(), by = "sera_id", suffix = c("", "_ref")) %>%
  mutate(allergic_status = coalesce(allergic_status, allergic_status_ref)) %>%
  dplyr::select(-allergic_status_ref) %>%
  distinct() %>%
  mutate(allergic_status = case_when(grepl("PN & WN", allergic_status) ~ "WN/PN ALLERGIC",
                                     grepl("PWA", allergic_status) ~ "WN/PN ALLERGIC", TRUE ~ allergic_status))

ci_elisa_model_data$allergic_status <- ordered(ci_elisa_model_data$allergic_status,
                                               rev(c("WN ALLERGIC",
                                                     "PN ALLERGIC",
                                                     "WN/PN ALLERGIC")))

  
# View histogram and perform Shapiro-Wilk test for normality
hist(ci_elisa_model_data$mean_ige_gaussian)
shapiro.test(ci_elisa_model_data$mean_ige_gaussian)

# Density plot paneled by allergic status
ci_elisa_model_data %>% ggplot(aes(x = mean_ige_gaussian,
                        fill = allergic_status)) +
  geom_density(alpha = 0.5)

ci_elisa_model_data %>% ggplot(aes(x = mean_ige_gaussian,
                        fill = allergic_status)) +
  geom_density(alpha = 0.5) +
  facet_wrap(~allergic_status+CxT)

ci_elisa_model_data %>% ggplot(aes(sample = mean_ige_gaussian)) +
  geom_qq() +
  geom_qq_line(color = "red") +
  ggtitle("QQ, Mean IgE Gaussianized")

# Check skew, kurtosis, and modality
moments::skewness(ci_elisa_model_data$mean_ige_gaussian)
moments::kurtosis(ci_elisa_model_data$mean_ige_gaussian)

LaplacesDemon::is.multimodal(ci_elisa_model_data$mean_ige_gaussian)
LaplacesDemon::is.bimodal(ci_elisa_model_data$mean_ige_gaussian)
LaplacesDemon::is.unimodal(ci_elisa_model_data$mean_ige_gaussian)
LaplacesDemon::is.trimodal(ci_elisa_model_data$mean_ige_gaussian)


#rows that contain any NA values
ci_elisa_model_data[!complete.cases(ci_elisa_model_data), ] %>% print(n = 500)

#Boxplot of IgE modified z-scores
ci_elisa_model_data %>% ggplot(aes(x = CxT, y = ige_zscore,
                                   fill = allergic_status, group = interaction(CxT, allergic_status))) +
  geom_boxplot() +
  theme(axis.text.x = element_text(angle = 90, vjust = 0, hjust= 0.05, size = 12)) +
  ggtitle("Modified Z score IgE")

#Boxplot of mean IgE
ci_elisa_model_data %>% ggplot(aes(x = CxT, y = mean_ige_binding,
                                   fill = allergic_status, group = interaction(CxT, allergic_status))) +
  geom_boxplot() +
  theme(axis.text.x = element_text(angle = 90, vjust = 0, hjust= 0.05, size = 8)) +
  ggtitle("Mean IgE")

#Boxplot of log2 mean IgE
ci_elisa_model_data %>% ggplot(aes(x = CxT, y = log2_mean_ige_binding,
                                   fill = allergic_status, group = interaction(CxT, allergic_status))) +
  geom_boxplot() +
  theme(axis.text.x = element_text(angle = 90, vjust = 0, hjust= 0.05, size = 8)) +
  ggtitle("Log2 Mean IgE")

#Boxplot of z scores for log2 mean IgE
ci_elisa_model_data %>% ggplot(aes(x = CxT, y = ige_log2_zscore,
                                   fill = allergic_status, group = interaction(CxT, allergic_status))) +
  geom_boxplot() +
  theme(axis.text.x = element_text(angle = 90, vjust = 0, hjust= 0.05, size = 8)) +
  ggtitle("IgE log2 z score")

# Boxplot of Gaussianized mean IgE
ci_elisa_model_data %>% ggplot(aes(x = CxT, y = mean_ige_gaussian,
                                   fill = allergic_status, group = interaction(CxT, allergic_status))) +
  geom_boxplot() +
  theme(axis.text.x = element_text(angle = 90, vjust = 0, hjust= 0.05, size = 8)) +
  ggtitle("IgE Gaussianized")

########
### Linear mixed model
########
lmm_ci_elisa_gaussian <- lmer(mean_ige_gaussian ~ CxT * allergic_status + (1|sera_id),
                     data = ci_elisa_model_data)

performance::check_model(lmm_ci_elisa_gaussian, check = model_tocheck)
VarCorr(lmm_ci_elisa_gaussian)

summary(lmm_ci_elisa_gaussian)
coef(summary(lmm_ci_elisa_gaussian))

# Extract fixed effects estimates
fixef(lmm_ci_elisa_gaussian)
# check singularity
# random-effects parameter estimates
tt <- getME(lmm_ci_elisa_gaussian, "theta")
# lower bounds on random-effects model parameters (i.e, "theta" parameters)
ll <- getME(lmm_ci_elisa_gaussian, "lower")
min(tt[ll == 0])

# check gradient calculations
derivs1 <- lmm_ci_elisa_gaussian@optinfo$derivs
sc_grad1 <- with(derivs1, solve(Hessian, gradient))
max(abs(sc_grad1))


ci_elisa_emm <- emmeans::emmeans(lmm_ci_elisa_gaussian, ~ allergic_status|CxT)

ci_elisa_contrast_fdr <- rbind(emmeans::contrast(ci_elisa_emm,
                                                 method = "pairwise",
                                                 adjust = "none"),
                               adjust = contrast_adjust) 


# filter to view significant p values for emmeans contrast analysis
ci_elisa_contrast_fdr_sig <- ci_elisa_contrast_fdr %>% as_tibble() %>% filter(p.value < 0.05)

pairs(ci_elisa_emm)


### Pairwise p-value plots
# Jug r 2 leader sequence coats the ELISA plate
jr2ls_pwpp <- pwpp(subset(ci_elisa_emm, grepl("50 ng JR2LS x", CxT)),
                   aes = pwpp_aes,
                   adjust = contrast_adjust,
                   by = "CxT",
                   type = "contrast",
                   sort = FALSE) +
  theme_bw() +
  pwpp_theme +
  geom_vline(xintercept = 0.05, linetype = "dashed", color = "black", linewidth = 0.8, alpha = 0.7) +
  geom_vline(xintercept = 0.01, linetype = "dashed", color = "purple", linewidth = 0.8, alpha = 0.7) +
  geom_vline(xintercept = 0.001, linetype = "dashed", color = "forestgreen", linewidth = 0.8, alpha = 0.7) +
  ylab("Allergic Status") + 
  xlab("") +
  ggtitle("ciELISA JR2LS Coat") +
  scale_color_manual(values = safe_colorblind_palette)

# Ara h 1.1 VBP coats the ELISA plate
arah1_pwpp <- pwpp(subset(ci_elisa_emm, grepl("50 ng AH1\\.1 x", CxT)),
                   aes = pwpp_aes,
                   adjust = contrast_adjust,
                   by = "CxT",
                   type = "contrast",
                   sort = FALSE) +
  theme_bw() +
  pwpp_theme +
  geom_vline(xintercept = 0.05, linetype = "dashed", color = "black", linewidth = 0.8, alpha = 0.7) +
  geom_vline(xintercept = 0.01, linetype = "dashed", color = "purple", linewidth = 0.8, alpha = 0.7) +
  geom_vline(xintercept = 0.001, linetype = "dashed", color = "forestgreen", linewidth = 0.8, alpha = 0.7) +
  ylab("") +
  xlab(pwpp_xlab) +
  geom_vline(xintercept = 0.05, linetype = "dashed", color = "black", linewidth = 0.8) +
  ggtitle("ciELISA AH1.1 Coat") +
  scale_color_manual(values = safe_colorblind_palette)

# stack the two plots
# This can throw warnings if overlaps occur
regional_cielisa_pwpp_ggarranged <- ggpubr::ggarrange(regional_pwpp, jr2ls_pwpp, arah1_pwpp,
                                                      labels = c("A", "B", "C"),
                                                      nrow = 3,
                                                      font.label = list(size = 32, color = "black"))

regional_cielisa_pwpp_gridextra <- grid.arrange(regional_pwpp, jr2ls_pwpp, arah1_pwpp, nrow = 3)
                     

image_type <- "png"
ggsave(paste("elisa_pwpp", image_type, sep = "."),
       plot = regional_cielisa_pwpp_gridextra, height = 20, width = 27,
       units = "in", device = image_type, dpi = 400)

###
# END
###
