# Supplementary material for: Linear and conformational epitopes of vicilin-buried peptides as a model for improved nut allergy diagnostics
Source: Front Allergy. 2025 Sep 22;6:1648262. doi: 10.3389/falgy.2025.1648262 (PMC12497738; doi:10.3389/falgy.2025.1648262)
Supplement: Supplementary file 3 [file Supplementaryfile1.zip › data/README.txt]

Code:
mixed_models.R: R script for linear mixed effects model analysis.

R_env.yaml: R package and RStudio versions used for the analysis.
------------------------------------------------------------------------------
Datasets:
2023-2024_ciELISA_Sera_Data_OD450_LongFormat.csv: Competitive inhibition ELISA data.
	Column Descriptions:
	
	sera_id
	  - Unique identifier for each serum sample tested.

	No coat
	  - OD450 reading from a well with no protein coating (baseline control).

	0 ng
	  - OD450 reading with no inhibitor added (maximum binding control).

	100 ng JR2LS
	  - OD450 reading with 100 ng of JR2LS protein added as a competitive inhibitor.

	500 ng JR2LS
	  - OD450 reading with 500 ng of JR2LS protein added as a competitive inhibitor.

	100 ng AH1.1
	  - OD450 reading with 100 ng of AH1.1 protein added as a competitive inhibitor.

	500 ng AH1.1
	  - OD450 reading with 500 ng of AH1.1 protein added as a competitive inhibitor.

	100 ng JR2.1
	  - OD450 reading with 100 ng of JR2.1 protein added as a competitive inhibitor.

	500 ng JR2.1
	  - OD450 reading with 500 ng of JR2.1 protein added as a competitive inhibitor.

	100 ng JR2.2
	  - OD450 reading with 100 ng of JR2.2 protein added as a competitive inhibitor.

	500 ng JR2.2
	  - OD450 reading with 500 ng of JR2.2 protein added as a competitive inhibitor.

	100 ng JR2.3
	  - OD450 reading with 100 ng of JR2.3 protein added as a competitive inhibitor.

	500 ng JR2.3
	  - OD450 reading with 500 ng of JR2.3 protein added as a competitive inhibitor.

	protein_coat
	  - Description of the protein used to coat the ELISA plate (target antigen).

	allergic_status
	  - Allergy classification of the serum donor (e.g., "WN ALLERGIC").

	value
	  - Measurement type used in the assay (typically OD450).
------------------------------------------------------------------------------
d04_VBP_microarray_normalized_version06.csv: limma preprocessed and cyclic Loess 
normalized GenePix GPR file data for peptide microarrays. Includes volunteer allergic status.
	Column Descriptions:

	type
	  - Antibody type measured in the assay (e.g., IgE or IgG4).

	chip_number
	  - Identifier for the microarray chip used (e.g., batch or slide number).

	protein
	  - Name of the source protein from which the peptide was derived.

	peptide_number
	  - Sequential number assigned to each peptide within a given protein.

	id
	  - Amino acid sequence of the peptide.

	prot_pepnum_id
	  - Unique identifier combining protein name, peptide number, and sequence.

	f_median
	  - Median fluorescence intensity value for the peptide spot.

	f_normexp
	  - Normalized expression value derived from fluorescence intensity.

	snr
	  - Signal-to-noise ratio for the peptide spot.

	sera_id
	  - Identifier for the serum sample used in the assay.

	intensity
	  - Final processed intensity value used for analysis.

	allergic_status
	  - Allergy classification of the serum donor
------------------------------------------------------------------------------
Rochester_Volunteer_Metadata.csv: Additional metadata for Rochester Regional Volunteers.
	Column Descriptions:

	Patient ID
	  - Unique identifier assigned to each patient in the dataset.

	DOB
	  - Patient's year of birth, followed by sex (M/F) and ethnicity (e.g., W = White, AA = African American, Somali).

	Food Allergy
	  - List of foods the patient is allergic to, based on clinical history or testing.

	PD/CE, tests conducted
	  - Summary of diagnostic tests performed, such as:
		- Y/Y: patient history confirms allergy
		- SPT: skin prick test
		- sIgE: specific IgE blood test
		- OFC: oral food challenge
		- Benadryl: medication used during reaction

	Symptoms
	  - Description of allergic symptoms experienced for each food, including:
		- Itchy or watery eyes
		- Swelling of throat, face, lips
		- Itchy mouth or throat
		- Rash/hives
		- Flushing, wheezing, chest tightness
		- Nausea, vomiting, fainting
		- Sense of doom

	Time btwn ingest & reaction
	  - Estimated time between food ingestion and onset of allergic symptoms (e.g., 0–5 min, 5–20 min, 20–60 min).

	Last known reaction/symptoms/description
	  - Narrative description of the most recent allergic reactions, including:
		- Year and context of exposure
		- Symptoms observed
		- Emergency interventions (e.g., ER visits, epinephrine use)
------------------------------------------------------------------------------
