# Supplementary material for: Linear and conformational epitopes of vicilin-buried peptides as a model for improved nut allergy diagnostics
Source: Front Allergy. 2025 Sep 22;6:1648262. doi: 10.3389/falgy.2025.1648262 (PMC12497738; doi:10.3389/falgy.2025.1648262)
Supplement: Supplementary file 3 [file Supplementaryfile1.zip › data/Rochester_Volunteer_Metadata.csv]

Patient ID	DOB	Food Allergy	PD/CE, tests conducted	Symptoms	Time btwn ingest & reaction	Last known reaction/symptoms/
						description
RR01	1992, F, W	Peanut, soy	Y/Y and benadryl, SPT	Peanut: swelling throat and face, general itching, itchy mouth or throat, itchy rash/hives, flushing, wheezing, chest tightness, stomach pain	20-60 min	2013: inhaled peanut butter
				Soy: Itchy mouth or throat		2015: peanut oil
						Went to emergency room 3x for peanuts
RR02	1996, F, W	Walnut, almond, hazelnut	SPT	Walnut, almond, and hazelnut: Itchy or watery eyes, swelling of throat, face, lips, nose congestion, general itching, itchy mouth or throat, itch rash/hives	5-20 min
RR03	1969, F, W	Kiwi, pineapple, cantaloupe	SPT	Itchy tongue		2014: itchy tongue from fruit at school
RR04	2003, M, W	Peanut, walnut, pecan, pistachio, brazil nut, pine nut, sesame, garbanzo, lentil	Y/Y SPT,	Peanut: Itchy or watery eyes, swelling throat, face, lips, general itching, itchy mouth or throat, itch rash/hives, nausea, vomiting, fainting		Most recent reaction was to nut butters, 2nd most recent was an unknown trigger, has been to ER twice
			sIgE, OFC	Walnut, pecan, pistachio, brazil nut, pine nut, sesame, garbanzo, lentil: itchy or watery eyes
RR05	1998, F, AA	Peanut, walnut, pecan, pistachio, almond, brazil nut, pine nut, crab, shrimp, lobster, fish	Y/Y SPT, sIgE, OFC	Peanut, walnut, pecan, pistachio, almond, brazil nut, pine nut, crab, shrimp, and fish: itchy or watery eyes, swelling of throat, face, lips, nose congestion, general itching, itchy mouth or throat, flushing, coughing, wheezing, chest tightness, nausea, vomiting	0-5 min	2017: peanut butter cupcake
				Lobster has all of same symptoms but no vomiting		2015: cookie
				Peanut, crab, and fish also have sense of doom		Been to ER 6x
RR06	1992, F, W	Milk, peaches, apples, plums, cherries, pineapple	Y/Y SPT, sIgE,	Milk: itchy or watery eyes, had eczema (when stopped drinking milk it cleared)	0-5 min
				Peaches, apples, plums, cherries, pineapple: Itchy or watery eyes, swelling throat and lips, itchy mouth or throat, itch rash/hives, chest tightness
RR07	2010, F, Somali	Peanut, milk, egg, crab, shrimp, lobster, bananas	Y/Y SPT, sIgE	Peanut: itchy or watery eyes, swelling of throat and lips, itchy mouth or throat, itch rash/hives	5-20 min	2018: finned fish at home, lips swelling, sore throat, face swelling, hives, used Benadryl and prednisone, ER
				Milk: Itchy or watery eyes, nausea, vomiting		2016: craisins at camp, lip swelling, throat itching, used epipen, ER
				Egg, crab, shrimp, lobster, banana: itchy or watery eyes
RR08	2014, M, W	Peanut, soy	Y/Y SPT, sIgE	Peanut: rash around mouth	5-20 min	2015: at school, unsure but possibly soy, hives
				Soy: hives		2015: peanuts, rash around mouth
RR09	2010, M, W	Peanut	Y/Y	Never exposed to/had reaction to peanuts but was tested positive
RR010	2007, M, W	Pistachio, cashew, crab, shrimp, lobster, tomatoes	Y/Y, SPT	Pistachio: swelling throat, itchy mouth or throat	0-5 min	2015: tilapia
				Shrimp: itch rash/hives		2015: tree nuts, itchy mouth
				Tomatoes: itchy mouth or throat
RR011	2009, F, W	Peanut	Y/Y , SPT, sIgE, OFC	Swelling throat, face, and lips, nose congestion, general itching, itchy mouth or throat, itch rash/hives, voice change, trouble talking, flushing, coughing, wheezing, chest tightness	5-20 min	2010: peanut, at restaurant, hives
						2014: cake at home, hives, trouble breathing, epipen was used
RR012	2007, M, AA	Walnut, milk, sesame, peanuts	Y/Y SPT, sIgE	itch rash/hives, coughing	Were from skin, not ingestion	2009: sesame, at home, hives on face
RR013	2016, M, W	Peanut	Y/Y SPT, sIgE, OFC	Itch rash/hives, vomiting, diarrhea	5-20 min	2017: Bamba peanut snacks, home, redness, itchy rash, hives
						2019: peanut butter reeses pieces, exposure at food challenge, reaction after leaving
RR014	1996, M, W	Peanut, milk, egg	Y/Y SPT, sIgE, OFC		0-5 min	2018: throat and tongue irritation, home, pie
						2015: throat swelling, Italy, sorbet
RR015	2006, M, W	Peanut, hazelnut, sesame	Y/Y SPT, sIgE	Peanut: swelling throat, face, and lips, itchy mouth or throat, coughing, wheezing, light headed/dizzy, fainting/passout	0-5 min	2011: donut at the mall, swollen throat, big lips, trouble breathing
				Hazelnut and sesame: swelling throat, itchy mouth or throat		2010: cookie at a bakery, swollen throat, big lips, trouble breathing
RR016	2017, M, W	Peanut, egg	Y/Y SPT, sIgE, OFC	Peanut: itchy or watery eyes, swelling throat, nose congestion, general itching, itch rash/hives, vomiting	0-5 min peanut, 5-20 min egg	Peanut, anaphylaxis, went to emergency room, this was on first and only exposure at 6 months
				Egg: Swelling throat and lips, vomiting		2019: egg, at home, vomiting/drooling, runny nose
RR017	2016, M, W	Peanut, sesame	Y/Y SPT, sIgE, OFC	Peanut: swelling face and lips, general itching, itch rash/hives, wheezing, chest tightness, arms and legs turned blue	60-120 min for peanuts, 0-5 min for sesame	2017 – raisin bread(peanut), at daycare, anaphylaxis
				Sesame: itch rash/hives		2017 – hummus(sesame), at home, hives
RR018	M, W	Peanut	Y/Y SPT, sIgE	Itch rash/hives, lethargic	5-20 min	Peanuts at 1 year old, at home, hives and lethargic
RR019	2014, F, W	Peanut, pistachio, cashew, egg	Y/Y SPT, sIgE OFC,	For all: swelling throat, face, lips, itch rash/hives, coughing, wheezing, chest tightness, vomiting	0-5 min	2017: peanut, at home, slight swelling, treated with Benadryl
						2015: milk, at daycare, swelling, used epinephrine, was hospitalized
RR020	2010, M, W	Cashew	Y/Y SPT, sIgE OFC,	Itchy or watery eyes, swelling lips, general itching, itch rash/hives, flushing, vomiting, sense of doom, very red eyes	Immediately, 3-5 sec	2012: cashew, at home, treated with benadryl, went to emergency room, had a biphasic reaction after 2 hours
						2012: unknown(cross contamination), at daycare, also had to go to ER, biphasic reaction
RR021	2006, F, W	Walnut, pistachio, soy, peach	Y/Y SPT, sIgE	Walnut: swelling face and lips, wheezing, chest tightness	0-5 min	2018: Peaches, at home
				Pistachio: general itching, itch rash/hives
				Soy: stomach pain, vomiting, diarrhea
				Peach: Swelling throat and lips, itchy mouth or throat, trouble talking, wheezing, nausea, vomiting
RR022	2008, M, W	Pepperoni	Y/Y SPT, sIgE	Excess saliva	0-5 min	2018: Pepperoni, at home
RR023	2017, F, W	Peanut	Y/Y SPT, blood work	Itch rash/hives	0-5 min	2018: Peanut butter, at home, hives
RR024	2005, F, W	Peanut, cashew	Y/Y	Peanut: itchy or watery eyes, swelling lips, flushing, vomiting	0-5 min	2009: cheerios at mother’s house, flushing, swelling, drowsy
			SPT, sIgE	Cashew: Itchy or watery eyes, swelling throat, face, lips, nose congestion, general itching, itch rash/hives, trouble talking, flushing, nausea, vomiting, light headed/dizzy		2018: snack bar at a horse barn, vomit, swollen airway, hives
RR025	2001, M, Asian	Pistachio, cashew	Y/Y SPT, sIgE	For both: swelling throat and lips, itchy mouth or throat, stomach pain, vomiting	5-20 min	2005: cashew, at home, itchy throat
						2011: pesto/cashew, cousin’s house, vomiting
RR026	2010, M, W	Walnut, almond, cashew	Y/Y SPT, sIgE	Walnut and cashew: itchy or watery eyes, itchy mouth or throat, vomiting	0-5 min for cashew, 5-20 min for walnut	2018: cashew in candy, at home, itchy throat, threw up
				Almond: vomiting		2017: Walnut in cake, restaurant, itchy throat, threw up
RR027	1977, F, Native American	Peanut, milk	Y/Y	Peanut: wheezing, chest tightness	20-60 min
				Milk: itch rash/hives
RR028	2010, AA	Peanut, walnut, almond, brazil nut, pine nut, hazelnut, cashew	Y/Y SPT, sIgE	Peanut and walnut: Itchy or watery eyes, swelling throat and lips, general itching, itch rash/hives, voice change, flushing, wheezing	60-120 min	2014: Peanut, epipen was used
				Hazelnut and cashew: Itchy or watery eyes, swelling throat and lips, itchy mouth or throat, itch rash/hives, flushing
				Brazil nut and pine nut: itchy mouth or throat, flushing
				Almond: Itchy or watery eyes, swelling throat and lips, general itching, flushing
RR029	1988, F, W	Peanut, walnut, pecan, pistachio, almond, pine nut, hazelnut	Y/Y SPT, sIgE, OFC	All except pistachio: swelling lips, itchy mouth or throat	0-5 min	2014: walnuts(in mix and didn’t know), at work, tongue and lips swell
				Walnut: above symptoms and also swelling throat, wheezing, chest tightness, nausea
				Pistachio: Itchy mouth or throat
RR030	1998, F, W	Peanut, walnut, pecan, pistachio, almond, hazelnut, sesame, macadamia, cashew, egg	Y/Y SPT	Walnut, pecan, pistachio, almond, hazelnut, macadamia, cashew: itchy or watery eyes, swelling throat, face, and lips, nose congestion, stomach pain, vomiting	5-20 min	2018: cookie at work, nausea
				Egg: all of above symptoms, diarrhea
				Sesame: stomach pain, vomiting, diarrhea
				Peanut: all of above symptoms, also general itching, itchy mouth or throat, itch rash/hives, trouble talking, coughing, wheezing, chest tightness, nausea, diarrhea, lightheaded, sense of doom
RR031	WM, 2008	PN, Wal, pec Alm, Braz, Cash, finned fish	Y/Y, SPT, sIgE	For all, swelling lips, ithch mouth or throuat , itch, rash/hives. vomiting for walnut only.	0-5 all	Snack mix 2019 (home), sauce (restaurant) 2019. Symptoms for both itchy mouth
RR032	WF	cashew	Y/N	Generalized itching, itchy mout/throat	5-20 min	2020 (high school) Itchy throat, Scared about ability to breath
	2002
RR033	2006 FW	PNT, Alm, Haz Sensitized, but NOT Allergic	Y/N	Reports stomach pain and vomiting from Almond	60-120
RR034	1956 FW	Wal, Pec, PineN, Cash	Y/Y	Wal: itch mouth/throat, lip swell;	0-5	2017-salad (party) slight swell
			SPT	Pec/Pin: Itchy mouth/throat;		2020-cashew cheese, severe swelling
				Never eaten: lamond brz, haz, mac
				Cashew: Face&lip swell, Nose conjest., Itchy mouth/throat, wheezing
RR035	2001MW	Walnut	Y/N SPT, sIgE	Itchy mouth/throat, nausea, stomach pain, lightheaded/dizzy	0-5	2019-Walnut cream cheese (school), itchy throat, stomach pain, nausea, again in 2019, cookie (school) itchy throat, nausea
RR036	2002WM	milk, egg, wheat, peanut	Y/Y	All: throat swell, nose cong, general itching, itchy mout/throat, Cough, wheeze, chest tightness, wheat causes face to swell	0-5 for milk, egg and wheat	2016, Candy (?), itchy tongue/throat, also dairy-free chocolate covered pretzel (milk), multiple ER visits due to milk
			SPT, sIgE,
RR037	AAWF2002	PNt, wal, pec, Alm, haz, Poppy, milk	Y/Y SPT, sIgE,	PNT: itchy eyes, mouth, throat, general, hives/rash, Nose cong., throat/face/lips swell, Trouble talking, cough, wheeze, chest tight, nausea	All 0-5 min	2020-Granola bar (home), 2019 cake (school). In past hospitalized for throat swell to pnt (school), 6 ER visits for nuts. Can tolerate milk in baked goods. Has LT reaction to nuts.
				Wal, Pec, Alm, Haz, poppy: itchy mouth/throat. Wal, Pec: watery/itchy eyes.		Never eaten other nuts.
				Milk: itchy mouth, trouble talking, cough, wheeze, chest tight, nausea, stomach pain, vomiting, diarrhea.
RR038	? 2006	PNT, Alm, egg	Y/Y SPT, sIgE, OFC	PNT: itchy, watery eyes, itchy mouth/throat, nausea, stomach pain	All 0-5	Twice in 2018, smoothie-Nausea
				Alm: nausea, stomach pain		Outgrew egg allergy
				Egg itch rash/hives, other nuts never eaten
RR039	AA/HF 2011	Wal, Pec, milk	SPT, sIgE, OFC to pnt&Al	Wal, Pec: itchy eyes, mouth, throat, general itch, hives/rash, throat/face/lips swell, Trouble talking, chest tight, nausea	0-5	2017 candy (hm)
				Milk: diarrhea
RR040	M	Cash, Pist, egg	Y/Y SPT, sIgE, OFC	C&P: throat/face/lips swell itch, hives/rash, cough, wheeze, chest tight; egg: itch/rash/hives	20-May	2017 Lasagna (egg) at home-Hives; 2015 curry (cashew): hives tongue swell, cough, wheeze. Can tolerate egg in baked goods
	2014
RR041	WF	Pnt, milk	Y/Y SPT, sIgE, OFC	PNT: itchy watery eyes, nose cong. Milk: itch rash/hives	0-5	Never reacted until OFC
	2003			Other nuts never eaten		Outgrew milk 2018
RR042	WM	Pnt, Soy, Sesame, egg	Y/Y SPT, sIgE	Pnt: gen itch, rash, hives; Soy: gen itch; Sesame: itchy, watery eyes, nose cong, gen itch, itch, rash/hive; egg itch/wat eyes, gen itch, rash, hives, flushing. Never eaten: Wal, pec, pis, alm, brz, pin, has, mac, cas, pop, crab, shrimp, lobster	E: 5-20	2018-egg, cupcake, home;
					PN: 20-60;Ses: 5-20	2021 sesame, cookies family house, itch, runny nose, eyes, rash
RR043	WM 2006	PNT, Alm	Y/Y SPT	itchy, watery eyes, nose cong, gen itch, flush Nausea, vomiting, other TN-never eaten	20-60	2012, peanut (home)
RR044	WM 2018	PNT	Y/Y SPT, sIgE	Itch, rash/hives	5-20 min	2018 pnt butter-rash
RR045	AAF 1975	egg	Y/Y SPT, sIgE, OFC+	Egg: Itchy watery eyes, throat/face/lips swell itch, hives/rash, cough, wheeze, chest tight, vomit	0-5	2018 egg
				Skin test positive to pnt and tn, but never eaten.		Never eaten pn or tn
RR046	WM 2008	PNT, Pis, Cas outgrew egg	Y/Y SPT, sIgE, OFC	PN: Itchy watery eyes, throat/ lips swell itch, nose congest, Itch gen, mouth/throat, hives/rash, flush, cough, vomit; Egg Itch rash hive, vomit	20-May	OFC to egg white-outgrew
				Pis/Cas: never eaten, spt, IgE+		Pis/cas, not ingested, outgrew wal, pec, alm, brz allergy
RR047	WM 2011	PNT	Y/Y SPT, sIgE	itchy, watery eyes, nose cong, gen itch. Never eaten: wal, pec, pis, mac, cash, lobster	20-60	2019-poptart, 2020 unk food: eyes,hives severe itching-got epi in 2019
RR048		PNT	Y/Y SPT, sIgE	Gen itch, cash/pist diagnosed at 7. Never eaten: Pis, Cash	--	2013-granola bar gen itch
RR049	WAAF 2018	mustard	Y/Y SPT	Lips swell	--	-- no indo
RR050	WF	PNT	Y/Y SPT sIgE	eyes, throat, lips swell itchy mouth, rash, hives, trouble talking, wheeze, chest tight, sense of doom, confusion	20-May	2009-Ate 3 candy corn, severe rxn, throat, 3 epis and ER
	2008			never eaten: brz, haz, mac
RR051		Wal, Pec, Pis, Alm, Cas, crab, shrimp, lobster	Y/Y SPT, sIgE, OFC	All: throat, lips swell itchy mouth, chest tight.	0-5	2019, tree nut (restaurant) chest tight, lips, throat swell
RR052	WM	Pnt, wal, pec, pis, alm, brz, pin, has, mac, cas	Y/Y SPT sIgE	Detected through testing, never eaten, sibling had reaction to nut.	NE	Never eaten any nuts, family history and spt, sIgE+
	2004
RR053	WF 2013	Pnt, wal, pec, pis, al,. brz, pin, haz, mac, cash, milk, egg	Y/Y SPT sIgE	All: gen itch, rash hives, wheezing, chest tightness, lightheaded/dizzy. Fainting with pecan	Pis 0-5	Pistachio went to ER, had difficulty breathing, passed out
					Egg 5-20	2016 Pis (hm) wheeze, ER
					Pnt 0-5	2018 egg, restaur, itchy wheeze
RR054	WF	Pnt	Y/Y SPT sIgE	PNT, itch rash hives, others not specified.	20-May	1 yr-hives to PNT, no other nuts were given. Brother has TN allergy
	2012			Never eaten: pis, brz, pin, mac, cas, crab, shri, lobs
RR055	HM2006	Wheat, egg, milk	Y/Y SPT, sIgE, OFC	Egg: chest tight stomach pain, vomit, diarrhea, sense of doom. Milk: vomit	M: 0-5	2014-egg twice, triggered ashtma
				Wheat: Throat, face lip swelling, itch mouth/throat	Eg: 5-20
				+sIgE to PNT and cas, passed cashew OFC	Wh: 0-5
RR056	WM 2010	PNT	Y/Y SPT, sIgE, OFC	PNT: throat swell, itch mouth, hives, rash, chest tightness nausea, stomach pain, sense of doom. PB was put on arm-highly reactive, did not do OFC, Sesame: never eaten, reacted at 3-4 yrs.	0-5	2017-pnut- ice cream, cross-contaminated spoon, difficulty breathing nausea, throat closing. Outgrew egg allergy
RR057	HM 2012	Pnt, wal, pec, pis, alm, brz, egg	Y/Y SPT	All nuts, itchy watery eyes, nose congestion, itch/rash/hives. Egg: watery eyes, itch/rash/hives.	0-5	Has had 2 reactions that caused a rash
RR058	WM 2003	Pnt	Y/Y SPT, sIgE	PNT: itchy mouth/throat, itch, rash/hives with one bite	0-5	2004 cake at home, itchy rash/hives
				All other allergens on list-never eaten
RR059	WF	Pis, cas		Irch rash/hives, flushin, nausea, stomach pain, vomiting, diarrhea	0-5	2019, cookie (hm) nausea, vomit; 2020 pesto-nausea (hm)
	2014
RR060	WF	Wal, pn, almond, pin watermelon, chickpea	Y/Y SPT, sIgE, OFC	Wal: throat, face lip swell, gen itch, mouth itch, nausea; PNT: itch mouth/throat; almond lop swell, itchy mouth/throat; watermelon and chick pea: itchy mouth/throat, never eaten other nuts	0-5	2013, pie- mouth, throat, admin epi pen. Multiple rxns up to 25 times with pnt, watermelon, 7 with wal
	1988
RR061	WM 2018	PNT	Y/Y SPT, sIgE	PNT: throat swell, gen itch, mouth/throat itch, rash/hives, coughing. Never eaten other nuts	0-5	2019, rst reaction (hm) pnt butter, hives, swell, coughing
RR062	F	Cash/pist	Y/Y SPT, sIgE, OFC	Cashew: face, lips swell, vomit. Pist: not eaten, but tested +, passed haz OFC	0-5	2016-Pesto (family hm), nausea, 2015-Graola bar (friends hm) vomiting.
	2010
RR063	WM 2014	Pnt, Milk	Y/Y SPT, sIgE,	Never eaten either, rexn unknown. Can eat baked milk and baked cheese, cannot drink milk.	--
RR064	WM 2014	PNT	Y/Y SPT, sIgE	PNT: vomit. never eaten pecan, brz, pin, has, mac, crab, lobster	60-120	2016-twice had pntbutter (Hm) vomit both times
RR065	AM 2010	PNT, wal, pc, pis, alm, brz, pin, haz, mac, cas	Y/Y SPT, sIgE	Pnt, alm, haz: Itchy/watery eyes, itchy mouth/throat, rash/hives to all nuts, including peanut. Never eaten other	0-5	2020-Alm milk (hm) itchy, multiple exposures to 2 to pnt, and 1 each to wal, pec, pis.
RR066	WM	Wal, Pec, Pis, Cas	Y/Y SPT, sIgE	All: Itch mouth, rash/hives, nausea vomit, Pis: no vomit	0-5	2015 granola bar (hm) hives, nausea, vomiting, 2018 bread, (hotel) hives, nausea, vomit
	2009
RR067		Nuts	Y/Y SPT, sIgE	Specific nut allergy is unknown. Since diagnosis, active avoidance of all tee nuts. Any reaction has been accidental	20-May	Granola bar (Friend’s hm) puffy eyes, rash, sore throat
RR068	WM 2013	PNT, cas, pis	Y/Y SPT, sIgE	Itchy watery eyes, nose congestion, itch, rash/hives. Tests show allergy to cas and pis.	Pnt 5-20	2014-Only reacted to peanuts once at 9 mo and has not eaten since. Epi and ER visit
RR069	WM 2017	Pnt	Y/Y SPT, sIgE	Itchy rash/hives, fall after eating	0-5	2014-peanut (a pinch)
RR070	WM 2008	Pnt	Y/Y SPT, sIgE	Itch rash/hives after eating pnt buttr, other nuts never eaten	60-120	2009-cookie (hm), hives
RR071	AAF	Pnt, wal, pec, pis, alm, cash, sesame	Y/Y SPT, sIgE	All nuts: eyes, throat, face, lips swell, gen/ mouth/throat itch, trouble talking, cough, wheeze, chest tight, nausea, stomach pain, vomiting, diarrhea, dizzy, fainting. Sesame: itchy mouth/throat	All 0-5	2018-pnt butter (camp)
RR072	AM	Pnt, wal, pis, alm, soy, fruit	Y/Y SPT, sIgE	All: vomiting, diarrhea (no diarrhea w almond). All other nuts, pop never eaten, fresh fruit (apple, banana)	All 0-5	2021 chocolate (hm) vomit, nausea. 2021-soy tea (hm), nausea. Multiple exposures
	2007
RR073	WM 2007	Pnt, soy	Y/Y SPT, sIgE	eyes, throat, face, lips swell, gen/ mouth/throat itch, hives, flush, wheeze, diarrhea, dizzy. All other nuts, soy never eaten. OFC (neg) to alm, haz	60-120	2010-pnt, anpx (restaurant)- ER 2021-pnt (hm), hives-epi .
			OFC			2X life threatening
RR074	WM 2014	cashew	Y/Y SPT, sIgE	Itchy watery eyes, throat face, lips swell, itchy mouth/throat, rash, wheeze, chest tight, nausea, stomach pain, vomiting, sense of doom. Needs epi for cashew.	20-May	2017-vecan cheese, cashew butter Epi, ER
RR075	WM 2007	Possible pnt, nut unknown	Y/Y SPT, sIgE	Possible pnt interaction in granola bar. All nuts never deliberately eaten	20-60	2020-granola bar (difficult to breath, throat swell, 2X epi and ER, one steroid
			OFC
RR076	WF 2011	Milk, Sun (anpx)	Y/Y SPT, sIgE	Milk: Itchy watery eyes, hives/rash, diarrhea	Both 5-20	2016-sunfl (hm) anpx, epi, ER
			OFC	Sun: lips, throat swell, nose cong, itchy mouth/throat, rash/hives, cough, nausea, stomach pain, diarrhea		2012-milk (hm) hives
				All other nuts, shellfish, egg never eaten
RR077	WF 2014	pecan	Y/Y SPT	eyes, throat, face, lips swell, gen/ mouth/throat itch, nose congest, chest tight, nausea, stomach pain. Has eaten almond, never eaten other nuts	0-5	2022-pecan, ice cream (hm), hospitalized, epi
RR078	WM 2011	Pnt, wal	Y/Y SPT, sIgE	Both: eyes, throat, face, lips swell, gen/ mouth/throat itch, trouble talking, cough, chest tight, nausea, stomach pain, dizzy. Never eaten other nuts	0-5	2013- pnt (hm) Life threatening, 2017 granola bar with wal-ER visit, gave epi
RR079	WM 2010	Unknown	Y/Y SPT, sIgE	PN, Cas, Pis never eaten	--	--
RR080	WM 2011	Pnt, wal, pec, pis, al, brz, Pin, haz, mac, cas, milk, egg	Y/Y SPT, sIgE	Nuts: lips, throat swell, trouble talking, wheeze	Milk 0-5	2021-egg, lipton soup (hm)vomit, stomach pain; 2022-milk, caramel (restrnt);
			OFC	Milk& egg: itchy mouth/throat, Nausea, stomach pain, vomit	Egg 5-20	2014-pnt, anpx, cracker, ER, epi
					Pnt 5-20	2011-Pnt, TN 1X each
					TN 5-20
RR081	WF 2005	Pnt, Mac	Y/Y SPT, sIgE	Pnt: itchy mouth/throat, hives; Mac: hives, outgrew egg. Blister from henna inks on hand, other nuts: never eaten	20-May	2006- pnt, icecream, hives, 2017-Mac nut hand lotion-hives; Pnt-hives, kissed by person after peanut ingestion.
RR082	AF 2011	Wal, pec	Y/Y SPT, sIgE	Watery eyes, gen itching, sneezing following pecan challenge	0-5	2022-OFC pecan
			OFC
RR083
