# Supplementary material for: Linear and conformational epitopes of vicilin-buried peptides as a model for improved nut allergy diagnostics
Source: Front Allergy. 2025 Sep 22;6:1648262. doi: 10.3389/falgy.2025.1648262 (PMC12497738; doi:10.3389/falgy.2025.1648262)
Supplement: Supplementary file 3 [file Supplementaryfile1.zip › data/R_env.yaml]

os: "Windows 10"
R: "4.4.1"
RStudio: "2024.09.0 Build 375"
packages:
  tidyverse: "2.0.0"
  lme4: "1.1.35.5"
  lmerTest: "3.1.3"
  emmeans: "1.10.7"
  multcomp: "1.4.28"
  easystats: "0.7.4"
  here: "1.0.1"
  pwr: "1.3.0"
  caTools: "1.18.3"
  car: "3.1.3"
  quantmod: "0.4.26"
  MASS: "7.3.61"
  corrplot: "0.95"
  numDeriv: "2016.8.1.1"
  ggpubr: "0.6.0"
  LambertW: "0.6.9.1"
  stringi: "1.8.4"
  docxtractr: "0.6.5"
  janitor: "2.2.1"
  extrafont: "0.19"
  gridExtra: "2.3"
